# Supplementary material for: Characterization of the cyclic dipeptide cyclo(His-Pro) in Arabidopsis
Source: Plant Physiol. 2025 May 3;198(1):kiaf174. doi: 10.1093/plphys/kiaf174 (PMC12089766; doi:10.1093/plphys/kiaf174)
Supplement: kiaf174_Supplementary_Data [file kiaf174_supplementary_data.zip]

Archive with 2 entries (2 files):
- Supplement information.pdf
- Supplemental_Datasets S1 and S2.xlsx
