# Supplementary material for: Characterization of the cyclic dipeptide cyclo(His-Pro) in Arabidopsis
Source: Plant Physiol. 2025 May 3;198(1):kiaf174. doi: 10.1093/plphys/kiaf174 (PMC12089766; doi:10.1093/plphys/kiaf174)
Supplement: kiaf174_Supplementary_Data [file kiaf174_supplementary_data.zip › Supplemental_Datasets S1 and S2.xlsx]

## Sheet: Legend
	Supplemental dataset S1. Proteomics datasets from the iTSA experiment.
	Supplemental dataset S2. Metabolite data from the GC-MS measurments.

## Sheet: Dataset S1
	Supplemental dataset S1. Proteomics datasets from the iTSA experiment.
																													Normalised Abundance	Normalised Abundance	Normalised Abundance	Normalised Abundance	Normalised Abundance	Normalised Abundance	Normalised Abundance	Normalised Abundance	Normalised Abundance	Normalised Abundance	Normalised Abundance		cGPver.Mock	cGPver.Mock	cHPver.Mock	cHPver.Mock	cYDver.Mock	cYDver.Mock	cHPver.CGP	cHPver.CGP	cYDver.cGP
	Checked	Protein FDR Confidence: Combined	Master	Accession	Description	Exp. q-value: Combined	Sum PEP Score	Coverage [%]	# Peptides	# PSMs	# Unique Peptides	# AAs	MW [kDa]	calc. pI	Score Sequest HT: Sequest HT	# Peptides (by Search Engine): Sequest HT	Biological Process	Cellular Component	Molecular Function	Pfam IDs	Entrez Gene ID	Gene Symbol	Gene ID	Ensembl Gene ID	WikiPathways	# Protein Pathway Groups	# Razor Peptides		100µM_cGP_R1	100µM_cGP_R2	100µM_cGP_R3	100µM_CHP_R1	100uµM_CHP_R2	100µM_CHP_R3	100µM_cYD_R1	100µM_cYD_R2	100µM_cYD_R3	Mock_R1	Mock_R2		TTEST	Fold change	TTEST	Fold change	TTEST	Fold change	TTEST	Fold change	TTEST
	FALSE	High	Master Protein	NP_187062.1	glyceraldehyde-3-phosphate dehydrogenase C subunit 1 [Arabidopsis thaliana]	0	468.55	91	38	1261	8	338	36.9	7.12	4285.96	38	other metabolic processes;stress response;developmental processes;other biological processes	cytosol;mitochondrion;nucleus	nucleic acid binding activity;other molecular function	Pf00044, Pf02800	819567	GAPC1	ath:AT3G04120; NP_187062.1; P25858; Q0WVE7; Q42352; Q8LAS0; Q9M8W8	AT3G04120		0	0		8.19636e+06	1.00985e+07	1.20292e+07	1.48073e+07	1.87712e+07	1.779e+07	1.56196e+07	2.05322e+07	1.98165e+07	1.01528e+07	1.14703e+07		0.62362	0.934923	0.0208159	1.58375	0.0242973	1.72557	0.0126641	1.69399	0.0131994
	FALSE	High	Master Protein	NP_186922.1	thioredoxin F-type 1 [Arabidopsis thaliana]	0	82.06	37	9	285	7	178	19.3	8.92	722.99	9	other biological processes		enzyme regulator activity;other molecular function	Pf00085	821260		ath:AT3G02730; NP_186922.1; Q9M8R5; Q9XFH8	AT3G02730		0	0		6.19237e+07	8.28531e+07	7.22746e+07	1.28819e+08	1.14748e+08	1.19467e+08	1.07662e+08	1.20101e+08	9.52501e+07	4.88045e+07	5.99324e+07		0.122668	1.33074	0.00919881	2.22576	0.0100784	1.98039	0.00407161	1.67257	0.0207149
	FALSE	High	Master Protein	NP_171966.2	P-loop containing nucleoside triphosphate hydrolases superfamily protein [Arabidopsis thaliana]	0.009	2.9	1	1	26	1	943	107	7.3	33.88	1			other molecular function	Pf00004	839431		A0A178WFM0; NP_171966.2	AT1G04730		0	0					82634.1	569376	486443	216865	184527	23831
	FALSE	High	Master Protein	NP_195907.1	Ribosomal protein L4/L1 family [Arabidopsis thaliana]	0	328.337	62	34	1022	13	407	44.7	10.3	2502.71	34	protein metabolism;other metabolic processes	translational apparatus	nucleic acid binding activity;other molecular function	Pf00573, Pf14374	831756	RPL4D	ath:AT5G02870; NP_195907.1; P49691; Q9LYZ8	AT5G02870		0	0		1.01475e+08	9.28439e+07	4.70994e+07	4.69494e+06	4.43921e+06	7.59681e+06	2.42506e+07	8.72745e+06	4.9821e+06	6.8392e+07	7.62806e+07		0.680919	1.11248	0.027531	0.0770981	0.0035613	0.174924	0.0467248	0.0693027	0.044405
	FALSE	High	Master Protein	NP_193130.1	S-adenosyl-L-homocysteine hydrolase [Arabidopsis thaliana]	0	262.499	81	37	534	21	485	53.3	5.97	1366.39	37	cell organization and biogenesis;other metabolic processes;developmental processes;other biological processes		nucleic acid binding activity;other molecular function	Pf00670, Pf05221	827028	SAHH1	ath:AT4G13940; NP_193130.1; O23255; O81847; Q8LE20	AT4G13940		0	20		5.99142e+07	7.32436e+07	6.01729e+07	3.70486e+07	4.97393e+07	3.94574e+07	3.83138e+07	4.06814e+07	3.39559e+07	6.42147e+07	6.03701e+07		0.688308	1.03453	0.0223161	0.675552	0.00434684	0.604413	0.0195204	0.653002	0.0141491
	FALSE	High	Master Protein	NP_196728.1	NADP-malic enzyme 2 [Arabidopsis thaliana]	0	248.781	88	36	631	26	588	64.4	6.42	1568.53	36	other metabolic processes;other biological processes	cytosol	other molecular function	Pf00390, Pf03949	831039	NADP-ME2	ath:AT5G11670; B9DHM4; B9DHW2; NP_196728.1; Q9LYG3	AT5G11670		0	11		6.39035e+07	7.43015e+07	6.53859e+07	5.57619e+07	4.88888e+07	4.06117e+07	3.80336e+07	4.86157e+07	4.29622e+07	6.75371e+07	6.46307e+07		0.655205	1.02693	0.0458775	0.732717	0.00888552	0.653773	0.0268506	0.713501	0.00528311
	FALSE	High	Master Protein	NP_001078234.1	nitrilase 1 [Arabidopsis thaliana]	0	186.729	56	20	414	10	346	38.1	6.28	1010.9	20	other metabolic processes;other biological processes		other molecular function	Pf00795	823556	NIT1	ath:AT3G44310; NP_001078234.1; O04908; P32961; Q42543; Q53YI1; Q94B53	AT3G44310		0	11		7.07325e+07	7.72093e+07	9.69415e+07	2.45862e+07	4.68184e+07	2.68842e+07	2.70888e+07	6.26647e+07	3.23726e+07	1.50298e+08	1.22989e+08		0.0931198	0.597376	0.0391867	0.239769	0.024272	0.297918	0.0101794	0.40137	0.0451619
	FALSE	High	Master Protein	NP_188365.1	S-adenosylmethionine synthetase family protein [Arabidopsis thaliana]	0	184.801	74	21	439	13	393	42.8	5.81	1079.96	21	other metabolic processes;stress response		nucleic acid binding activity;other molecular function	Pf00438, Pf02772, Pf02773	821003	METK4	ath:AT3G17390; NP_188365.1; Q0WLR3; Q9LUT2	AT3G17390		0	10		8.25163e+07	7.86031e+07	6.24288e+07	3.68826e+07	4.67381e+07	2.70167e+07	3.59107e+07	5.71864e+07	4.85195e+07	9.52391e+07	8.99226e+07		0.0851895	0.804876	0.00445802	0.398345	0.00996243	0.509885	0.0110398	0.494915	0.035062
	FALSE	High	Master Protein	NP_178234.1	Ribosomal protein L30/L7 family protein [Arabidopsis thaliana]	0	151.059	72	25	565	12	242	28.2	9.94	1297.08	25	RNA metabolism OR transcription;other metabolic processes	translational apparatus	nucleic acid binding activity;other molecular function	Pf00327, Pf08079	814652	RPL7B	ath:AT2G01250; NP_178234.1; O80581; P60040; Q42208; Q9ZU42	AT2G01250		0	13		2.40288e+08	2.11335e+08	2.06301e+08	1.14255e+08	1.10134e+08	1.12977e+08	7.16038e+07	1.11819e+08	1.14695e+08	2.34372e+08	2.2494e+08		0.445298	0.95494	0.0177531	0.489668	0.0066512	0.432702	0.00898321	0.512774	0.00302377
	FALSE	High	Master Protein	NP_188155.1	thioredoxin M-type 4 [Arabidopsis thaliana]	0	144.125	47	17	503	17	193	21.2	9.57	1032.28	17	other biological processes	other cell component	enzyme regulator activity;other molecular function	Pf00085	820775		ath:AT3G15360; NP_188155.1; Q0WUS9; Q9LDP6; Q9SEU6	AT3G15360		0	0		1.3018e+08	1.0571e+08	9.91371e+07	2.37344e+07	4.18818e+07	2.75671e+07	4.62256e+07	2.28169e+07	3.86152e+07	1.96156e+08	1.6585e+08		0.0717496	0.616982	0.0400039	0.171605	0.0329467	0.198261	0.00402523	0.278136	0.00394948
	FALSE	High	Master Protein	NP_566030.1	Tetratricopeptide repeat (TPR)-like superfamily protein [Arabidopsis thaliana]	0	110.858	57	12	199	12	224	23.8	7.64	636.59	12		other cell component		Pf00805	819101		ath:AT2G44920; NP_566030.1; O22160; Q53YH9; Q949R8	AT2G44920		0	0		1.98283e+07	2.26548e+07	2.6354e+07	6.97068e+06	4.91838e+06	3.8828e+06	5.46358e+06	8.86226e+06	3.3739e+06	1.60421e+07	1.73156e+07		0.0688357	1.37574	0.00195013	0.315207	0.0129947	0.353736	0.00408835	0.229118	0.00257143
	FALSE	High	Master Protein	NP_566732.1	alpha/beta-Hydrolases superfamily protein [Arabidopsis thaliana]	0	100.499	67	14	146	14	239	25.8	5.31	325.93	14			other molecular function	Pf01738	821939		NP_566732.1; Q9LUG8	AT3G23600		0	0		2.24377e+07	2.24618e+07	1.8606e+07	1.32652e+07	8.08625e+06	2.56904e+06	6.71346e+06	6.31795e+06	3.28607e+06	2.2417e+07	2.05126e+07		0.864618	0.986196	0.0395407	0.371468	0.0019231	0.253399	0.0358316	0.376668	0.000820782
	FALSE	High	Master Protein	NP_565958.1	villin 2 [Arabidopsis thaliana]	0	100.31	32	21	155	19	976	107.8	5.29	316.33	21	cell organization and biogenesis;other biological processes	cytoskeleton	cytoskeletal activity;nucleic acid binding activity	Pf00626, Pf02209	818773	VLN2	ath:AT2G41740; NP_565958.1; O22946; O81644; Q0WV87; Q8RXZ3	AT2G41740		0	0		1.19041e+07	1.39081e+07	7.62472e+06	1.27142e+06	4.24315e+06	2.52832e+06	2.31622e+06	3.30006e+06	4.86935e+06	1.18572e+07	1.09547e+07		0.902789	0.977178	0.0036972	0.235049	0.00301925	0.306437	0.0286705	0.240539	0.0394453
	FALSE	High	Master Protein	NP_173165.1	Translation initiation factor 2, small GTP-binding protein [Arabidopsis thaliana]	0	72.017	30	20	87	20	1026	109.7	7.44	113.94	20	protein metabolism;other metabolic processes	other cell component	nucleic acid binding activity;other molecular function	Pf00009, Pf04760, Pf11987	838293		ath:AT1G17220; B9DI35; NP_173165.1; Q9ASQ3; Q9SHI1	AT1G17220		0	0		7.91338e+06	8.3426e+06	6.75598e+06	183804	1.45702e+06	4.43268e+06	2.75872e+06	3.12296e+06	4.1873e+06	7.80613e+06	7.32565e+06		0.857139	1.01385	0.0437537	0.267583	0.00387514	0.443613	0.0336016	0.263928	0.00259893
	FALSE	High	Master Protein	NP_194664.1	profilin 2 [Arabidopsis thaliana]	0	66.302	53	8	185	5	131	14	5.02	409.9	8	cell organization and biogenesis;stress response;developmental processes	cytoskeleton;ER/Golgi;nucleus;other cell component	cytoskeletal activity	Pf00235	829056	PRF2	A0A178V4L3; ath:AT4G29350; C0Z3G0; NP_194664.1; Q42418; Q8LCJ1; Q9FS48	AT4G29350		0	0		4.25851e+07	6.10287e+07	3.77142e+07	1.04037e+07	1.01428e+07	4.22347e+06	7.58291e+06	1.08234e+07	7.53778e+06	2.52986e+07	2.92608e+07		0.0992366	1.7269	0.00928525	0.302667	0.0258685	0.317014	0.0246929	0.175266	0.0300021
	FALSE	High	Master Protein	NP_172669.2	fumarylacetoacetase [Arabidopsis thaliana]	0	53.943	27	9	107	9	421	46.1	5.55	193.62	9	other metabolic processes;other biological processes		other molecular function	Pf01557, Pf09298	837757	FAH	ath:AT1G12050; NP_172669.2; O65374; Q8RW90	AT1G12050		0	0		1.04109e+07	7.01518e+06	1.10939e+07	1.54218e+06	1.40439e+06	801099	1.1337e+06	1.93245e+06	2.53109e+06	1.03683e+07	9.67518e+06		0.727446	0.948601	0.00302139	0.124651	0.0007346	0.18617	0.0198185	0.131405	0.0184439
	FALSE	High	Master Protein	NP_192451.1	damaged DNA binding protein 1A [Arabidopsis thaliana]	0	46.157	15	11	32	11	1088	121.2	5.29	68.14	11	protein metabolism;DNA metabolism;other metabolic processes;stress response;signal transduction;other biological processes	cytosol;nucleus;other cell component	nucleic acid binding activity	Pf03178, Pf10433	825890	DDB1A	ath:AT4G05420; NP_192451.1; Q0WL42; Q8VY31; Q9M0V3	AT4G05420	Phytochrome signaling pathway to turn on photomorphogenesis	1	0		1.5669e+07	1.09249e+07	1.01952e+07	643416	547012	2.23384e+06	5.05413e+06	1.57284e+06	673746	1.06115e+07	1.11934e+07		0.512387	1.1248	0.000753396	0.104694	0.0201583	0.223214	0.0158759	0.0930782	0.0121893
	FALSE	High	Master Protein	NP_974815.1	alpha/beta-Hydrolases superfamily protein [Arabidopsis thaliana]	0	42.634	32	7	106	7	252	26.7	6.62	174.96	7			other molecular function	Pf02230	832128		A0A178UC20; ath:AT5G20060; NP_974815.1; Q8L9X1	AT5G20060		0	0		1.90357e+07	1.31071e+07	9.62034e+06	1.08207e+06	2.39139e+06	2.03344e+06	1.73294e+06	913207	1.9217e+06	2.43878e+07	2.5137e+07		0.0562578	0.562185	6.12718e-05	0.0741301	0.000170756	0.0614891	0.0455373	0.131861	0.0442249
	FALSE	High	Master Protein	NP_189532.1	Ribosomal protein L34e superfamily protein [Arabidopsis thaliana]	0	41.575	61	10	111	4	120	13.6	11.37	106.45	10	protein metabolism;other metabolic processes;other biological processes	translational apparatus	nucleic acid binding activity;other molecular function	Pf01199	822524	RPL34C	ath:AT3G28900; NP_189532.1; Q9LJW6	AT3G28900		0	0		6.0527e+06	6.79514e+06	4.83585e+06	158074	191587	159916	1.12367e+06	271039	119075	4.94015e+06	4.74938e+06		0.204883	1.21669	0.011874	0.0350603	0.0029081	0.104153	0.00978582	0.0288162	0.00326441
	FALSE	High	Master Protein	NP_179618.1	Zinc finger C-x8-C-x5-C-x3-H type family protein [Arabidopsis thaliana]	0	38.771	26	10	45	10	371	42.4	5.05	89.93	10	protein metabolism;other metabolic processes	cytosol	nucleic acid binding activity;other molecular function	Pf16543	816547		ath:AT2G20280; NP_179618.1; Q9SK74	AT2G20280		0	0		3.12237e+07	1.64638e+07	2.16047e+07	309308	393434	1.41276e+06	25139.1	2.56927e+06	3.69558e+06	2.00481e+07	2.04546e+07		0.578307	1.14054	2.68457e-05	0.0348207	0.00274654	0.103532	0.0345939	0.0305301	0.0334556
	FALSE	High	Master Protein	NP_001190730.1	RmlC-like cupins superfamily protein [Arabidopsis thaliana]	0	37.019	35	8	63	8	201	23.6	5.12	117.7	8	other metabolic processes	nucleus	other molecular function	Pf03079	827122	ATARD2	F4JIE1; NP_001190730.1	AT4G14710		0	0		7.39138e+06	1.32382e+07	7.12368e+06	55036.3	99730.3	1.79178e+06	1.17289e+06	3.43194e+06	76356.6	9.22274e+06	8.27724e+06		0.827708	1.05727	0.00182631	0.0741542	0.00951635	0.178331	0.0410762	0.0701376	0.0424235
	FALSE	High	Master Protein	NP_567818.2	Photosystem I reaction centre subunit IV / PsaE protein [Arabidopsis thaliana]	0	36.1	45	5	87	3	143	15	9.92	147.8	5	other metabolic processes	other membranes	nucleic acid binding activity;other molecular function	Pf02427	828996	PSAE1	ath:AT4G28750; NP_567818.2; Q9S831	AT4G28750		0	2		5.922e+07	3.84223e+07	5.08546e+07	534297	824006	5.21977e+06	2.32285e+06	804314	2.65062e+06	5.03021e+07	4.39149e+07		0.750883	1.05074	0.0178588	0.0465456	0.0390814	0.0408828	0.0120021	0.0442977	0.015103
	FALSE	High	Master Protein	NP_001323742.1	ubiquitin fusion degradation 1 [Arabidopsis thaliana]	0	35.806	29	8	104	6	319	35.3	6.7	251.12	8	protein metabolism;other metabolic processes;other biological processes			Pf03152	816666		A0A5S9WZU6; NP_001323742.1	AT2G21270		0	2		1.36269e+07	1.0579e+07	1.08969e+07	6.09339e+06	7.39627e+06	4.52057e+06	4.82293e+06	8.35623e+06	5.33807e+06	1.14091e+07	1.2562e+07		0.817127	0.976252	0.00966948	0.500886	0.0211631	0.514986	0.0116802	0.51307	0.0201996
	FALSE	High	Master Protein	NP_030605.2	appr-1-p processing enzyme family protein [Arabidopsis thaliana]	0	31.198	31	5	65	5	257	27.5	8.28	209.4	5				Pf01661	818655		ath:AT2G40600; NP_030605.2; Q8H114	AT2G40600		0	0		2.25892e+06	1.90647e+06	2.10999e+06	46665.7	91562.5	58016.8	288686	74300.1	57363.7	2.84167e+06	3.25228e+06		0.0839669	0.686515	0.0429323	0.0214689	0.0255836	0.0459855	0.00219158	0.0312722	0.000183563
	FALSE	High	Master Protein	NP_567618.1	Cytidine/deoxycytidylate deaminase family protein [Arabidopsis thaliana]	0	28.888	21	6	28	6	426	46.6	6.46	39.89	6	other metabolic processes		other molecular function	Pf00383	827843	PYRD	ath:AT4G20960; NP_567618.1; Q8GWP5; Q8L8N0; Q9SUB7	AT4G20960		0	0		928611	1.24425e+06	962099							1.10446e+06	890115		0.769874	1.04783
	FALSE	High	Master Protein	NP_192392.1	methionine sulfoxide reductase B5 [Arabidopsis thaliana]	0	18.547	18	4	56	4	139	15.2	5.88	140.05	4	protein metabolism;other metabolic processes;stress response	cytosol	other molecular function	Pf01641	825820	MSRB5	ath:AT4G04830; NP_192392.1; Q9ZS91	AT4G04830		0	0		5.75382e+06	9.10658e+06	1.02678e+07	43715	198663	635702	231461	168476	87162.3	5.67395e+06	5.15893e+06		0.156235	1.54642	0.00409873	0.054038	0.027241	0.0299766	0.0252545	0.034944	0.0259945
	FALSE	High	Master Protein	NP_196958.2	basic salivary proline-rich-like protein (DUF1421) [Arabidopsis thaliana]	0	15.211	13	4	21	4	547	59.1	6.37	33.85	4		other cell component		Pf07223	831305		ath:AT5G14540; B9DHK3; NP_196958.2	AT5G14540		0	0			1.3891e+06	1.33604e+06		62510	57132.8		21501	48400.5	2.7041e+06	2.36709e+06		0.0843632	0.537379	0.0432126	0.0235926	0.0416217	0.013784	0.0120784	0.0439032	0.00268312
	FALSE	High	Master Protein	NP_200377.1	DEK domain-containing chromatin associated protein [Arabidopsis thaliana]	0	11.421	4	2	7	2	778	87.2	4.81	10.17	2	cell organization and biogenesis;other biological processes	nucleus	nucleic acid binding activity;other molecular function	Pf08766	835660	DEK4	ath:AT5G55660; B9DFC8; F4K4Y5; NP_200377.1; Q9FM72	AT5G55660		0	0		1.46644e+06	1.68838e+06	1.09865e+06	89326.1	16724.1	66674	23949.2	5326.77	21468.4	1.84303e+06	2.12094e+06		0.0852449	0.715354	0.0413656	0.029049	0.0445943	0.00853426	0.0145042	0.0406079	0.0146536
	FALSE	High	Master Protein	NP_198865.1	RNA-binding (RRM/RBD/RNP motifs) family protein [Arabidopsis thaliana]	0	10.627	18	4	11	4	423	42.4	6.47	11.89	4	RNA metabolism OR transcription;other metabolic processes;other biological processes	other cell component	nucleic acid binding activity	Pf00076	834047	MNF13.1	NP_198865.1; Q9FM47	AT5G40490		0	0		916422	767744	810971	3868.22	11665		15438.3		37574.7	674264	685337		0.0729267	1.22347	0.000228559	0.0114248	0.00217695	0.0389916	0.00268565	0.00933807	0.00187519
	FALSE	High	Master Protein	NP_174357.1	FAD-binding Berberine family protein [Arabidopsis thaliana]	0	8.355	7	3	10	3	527	59.5	9.39	17.53	3		non-structural extracellular;other cell component	other molecular function	Pf01565, Pf08031	839950		ath:AT1G30700; NP_174357.1; Q9SA85	AT1G30700		0	0		987067	1.42825e+06	955454							770145	814383		0.15959	1.4182
	FALSE	High	Master Protein	NP_566364.1	Calcineurin-like metallo-phosphoesterase superfamily protein [Arabidopsis thaliana]	0	7.173	15	2	8	2	309	34.4	6.38	12.63	2	protein metabolism;other metabolic processes	cytosol	other molecular function	Pf00149	820158	RLPH2	A0A178V7L4; ath:AT3G09970; NP_566364.1; Q8L8R0; Q8RXI9; Q9SR62	AT3G09970		0	0		1.45307e+06	938477	1.56519e+06							412366	812823		0.0975736	2.15299
	FALSE	High	Master Protein	NP_200615.1	temperature-induced lipocalin [Arabidopsis thaliana]	0	7.017	10	2	23	2	186	21.4	6.35	1.93	2	other metabolic processes;stress response;developmental processes;other biological processes	plasma membrane;other membranes;other cell component	other molecular function	Pf08212	835919	TIL	ath:AT5G58070; NP_200615.1; Q8LE12; Q9FGT8	AT5G58070		0	0		51437.4	25648.7	507490							413095	295258		0.423294	0.550174
	FALSE	High	Master Protein	NP_001077951.1	NAD(P)-binding Rossmann-fold superfamily protein [Arabidopsis thaliana]	0	6.789	9	2	6	2	301	33.3	5.77	5.56	2							NP_001077951.1			0	0		620514	1.15601e+06	1.72103e+06							413171	643663		0.174956	2.20631
	FALSE	High	Master Protein	NP_175778.1	regulatory particle triple-A 1A [Arabidopsis thaliana]	0.001	5.376	6	2	5	2	426	47.8	6.65	3.51	2	protein metabolism;other metabolic processes;other biological processes	other cell component	other molecular function	Pf00004, Pf17862	841812	RPT1A	ath:AT1G53750; NP_175778.1; Q9SEI6; Q9SSB5	AT1G53750		0	0		626916	72845	88998.8							492784	445400		0.3749	0.560487
	FALSE	High	Master Protein	NP_564871.1	RNA-binding (RRM/RBD/RNP motifs) family protein [Arabidopsis thaliana]	0.003	3.954	4	1	7	1	295	31.3	10.92	8.53	1	RNA metabolism OR transcription;other metabolic processes;transport	nucleus	nucleic acid binding activity	Pf00076, Pf13865	842943	ALY3	ath:AT1G66260; NP_564871.1; Q94EH8; Q9C7U4; Q9LF77	AT1G66260		0	0		1.76084e+06	71297.4	155507							1.28427e+06	1.05377e+06		0.455817	0.566755
	FALSE	High	Master Protein	NP_191019.1	histone H2A 11 [Arabidopsis thaliana]	0.003	3.611	7	1	12	1	136	14.5	10.32	15.74	1	stress response;other biological processes	nucleus;other cell component	nucleic acid binding activity;other molecular function	Pf00125, Pf16211	824621	H2AV	ath:AT3G54560; NP_191019.1; O23628	AT3G54560		0	0		3.68543e+06	6.01959e+06	4.18144e+06		139606	147777	111719	140924	40500.7	2.23134e+06	2.30118e+06		0.0793131	2.0425	0.00947662	0.0634047	0.000143223	0.0431173	0.02415	0.0310427	0.0235168
	FALSE	High	Master Protein	NP_187441.1	Pectin lyase-like superfamily protein [Arabidopsis thaliana]	0.005	3.288	3	1	6	1	401	42.6	8	11.76	1	other metabolic processes		other molecular function	Pf00295	819975	F17A17.18	ath:AT3G07840; NP_187441.1; Q9SFD0	AT3G07840		0	0		1.73806e+07	1.52869e+07	2.31962e+07	69990.5	438193	921898	2.58073e+06	149574	486275	1.40196e+07	1.2144e+07		0.133374	1.42345	0.0352318	0.0364395	0.00653973	0.0819608	0.0157685	0.0255995	0.0115595
	FALSE	Medium	Master Protein	NP_177293.1	DEA(D/H)-box RNA helicase family protein [Arabidopsis thaliana]	0.032	2.24	1	1	11	1	558	62.8	9.07	10.43	1		nucleus	nucleic acid binding activity;other molecular function	Pf00270, Pf00271, Pf13959	843478	RH49	ath:AT1G71370; NP_177293.1; Q8GXD6; Q9C9H4	AT1G71370		0	0		3.46849e+06	2.20827e+06	2.74755e+06	18580.2	26992.8	153481	33274.3	23129.7	76673.8	1.72629e+06	1.62528e+06		0.0874621	1.67569	0.000660845	0.0395941	0.0104642	0.0264707	0.0161866	0.0236285	0.0168451
	FALSE	High	Master Protein	NP_051067.1	ribulose-1,5-bisphosphate carboxylase/oxygenase large subunit (chloroplast) [Arabidopsis thaliana]	0	1098.23	77	69	11337	65	479	52.9	6.29	33524.2	69	other metabolic processes;other biological processes		nucleic acid binding activity;other molecular function	Pf00016, Pf02788	844754	rbcL	ath:ArthCp030; NP_051067.1; O03042	ATCG00490		0	7		4.06192e+10	3.82014e+10	4.49506e+10	4.27611e+10	5.36214e+10	5.10779e+10	4.61667e+10	4.20173e+10	4.28023e+10	4.61886e+10	4.15576e+10		0.468376	0.940372	0.279899	1.12036	0.945079	0.995191	0.12329	1.1914	0.372804
	FALSE	High	Master Protein	NP_197294.1	Cobalamin-independent synthase family protein [Arabidopsis thaliana]	0	1023.43	92	88	5055	48	765	84.3	6.51	15036	88	cell organization and biogenesis;other metabolic processes;other biological processes	cytosol;other cytoplasmic organelle	nucleic acid binding activity;other molecular function	Pf01717, Pf08267	831660	MS1	ath:AT5G17920; NP_197294.1; O50008; Q6KCR2; Q8H162; Q93ZK3	AT5G17920		0	44		2.89665e+09	3.53851e+09	3.12711e+09	4.11816e+09	3.71293e+09	4.36271e+09	4.04749e+09	5.36057e+09	4.30765e+09	2.93387e+09	2.94244e+09		0.315484	1.08484	0.0270954	1.38339	0.0553865	1.55605	0.0302573	1.2752	0.0564333
	FALSE	High	Master Protein	NP_850763.1	glutamate synthase 1 [Arabidopsis thaliana]	0	999.077	78	120	2276	108	1648	179.8	6.48	6028.75	120							NP_850763.1			0	15		4.19508e+08	4.49068e+08	3.48047e+08	3.07934e+08	3.74472e+08	2.52048e+08	3.54698e+08	3.45472e+08	4.21174e+08	2.97078e+08	3.65971e+08		0.225542	1.22326	0.714741	0.939554	0.421051	1.12746	0.114376	0.768072	0.455927
	FALSE	High	Master Protein	NP_001321034.1	Ribosomal protein S5/Elongation factor G/III/V family protein [Arabidopsis thaliana]	0	973.031	88	81	3051	55	843	93.8	6.25	9148.66	81	protein metabolism;other metabolic processes;stress response	other cell component	translation activity;nucleic acid binding activity;other molecular function	Pf00009, Pf00679, Pf03144, Pf03764, Pf14492	842058	LOS1	ath:AT1G56070; C0Z355; NP_001321034.1; Q56WX9; Q56WY3; Q570K2; Q84R07; Q8H145; Q94CA4; Q9ASR1; Q9SGT4	AT1G56070		0	32		1.14595e+09	1.16234e+09	9.10057e+08	8.11292e+08	1.23985e+09	8.65825e+08	9.43075e+08	1.1105e+09	1.2068e+09	1.13477e+09	1.31041e+09		0.314436	0.877465	0.217936	0.795296	0.346967	0.888925	0.565029	0.906356	0.906625
	FALSE	High	Master Protein	NP_188216.2	DNA topoisomerase-like protein [Arabidopsis thaliana]	0	922.601	77	81	2152	81	772	85	4.69	6435.34	81	cell organization and biogenesis	ER/Golgi;other cell component			820839	NAI2	ath:AT3G15950; F4J1D7; NP_188216.2; Q712H0; Q9LSB4	AT3G15950		0	0		2.65787e+08	3.28052e+08	2.64682e+08	2.76664e+08	2.36903e+08	1.81182e+08	2.47175e+08	5.83012e+08	2.76722e+08	3.61029e+08	3.95788e+08		0.0444151	0.756256	0.0211115	0.611993	0.938402	0.975057	0.196167	0.80924	0.523218
	FALSE	High	Master Protein	NP_849811.1	chaperonin 60 beta [Arabidopsis thaliana]	0	886.814	81	74	2928	22	600	63.8	6.51	9521.41	74	stress response;other biological processes	other cell component	nucleic acid binding activity;other molecular function	Pf00118	841996	CPN60B1	ath:AT1G55490; B9DFS9; B9DHQ8; NP_849811.1; P21240; Q9SAV2	AT1G55490		0	58		1.16469e+09	1.53324e+09	1.05317e+09	1.24467e+09	1.35622e+09	1.1653e+09	1.14063e+09	7.56642e+08	1.31675e+09	1.20892e+09	1.40754e+09		0.763694	0.955769	0.696431	0.959611	0.308613	0.818922	0.97652	1.00402	0.462104
	FALSE	High	Master Protein	NP_195506.1	serine transhydroxymethyltransferase 1 [Arabidopsis thaliana]	0	838.189	86	61	2631	46	517	57.4	8.13	8561.8	61	other metabolic processes;stress response;other biological processes	cytosol;mitochondrion;other cell component	nucleic acid binding activity;other molecular function	Pf00464	829949	SHM1	ath:AT4G37930; NP_195506.1; Q940M9; Q9SZJ5	AT4G37930		0	22		8.74636e+08	8.17011e+08	8.91266e+08	9.67717e+08	6.06595e+08	9.45317e+08	1.01585e+09	5.99747e+08	9.36668e+08	1.14816e+09	1.04957e+09		0.0850662	0.783511	0.147217	0.764314	0.184146	0.774213	0.874587	0.975499	0.943942
	FALSE	High	Master Protein	NP_187956.1	TCP-1/cpn60 chaperonin family protein [Arabidopsis thaliana]	0	837.537	81	70	2769	19	596	63.3	5.73	8983.41	70	other biological processes		nucleic acid binding activity;other molecular function	Pf00118	820549	CPN60B2	ath:AT3G13470; NP_187956.1; Q9LJE4	AT3G13470		0	0		1.34079e+08	1.34937e+08	1.11608e+08	1.44227e+08	5.70491e+07	9.22198e+07	1.39306e+08	8.53355e+07	1.39532e+08	2.43073e+08	2.42317e+08		0.00424365	0.522774	0.0291988	0.403107	0.021342	0.500179	0.371432	0.771091	0.79951
	FALSE	High	Master Protein	NP_180367.1	chaperonin-60alpha [Arabidopsis thaliana]	0	791.611	82	61	2442	60	586	62	5.19	8047.79	61	cell organization and biogenesis;developmental processes;other biological processes	other cell component	other molecular function	Pf00118	817344	CPN60A1	ath:AT2G28000; NP_180367.1; P21238; Q42554; Q56WB8; Q8L5U4	AT2G28000		0	0		7.32689e+08	9.18946e+08	6.01935e+08	4.43203e+08	5.95664e+08	4.04583e+08	4.32811e+08	7.97328e+08	5.12203e+08	5.97855e+08	6.94545e+08		0.39084	1.16247	0.119712	0.744584	0.630316	0.898764	0.0797074	0.640517	0.303928
	FALSE	High	Master Protein	NP_850507.1	methionine synthase 2 [Arabidopsis thaliana]	0	665.623	76	68	3130	29	765	84.5	6.51	8670.58	68	other metabolic processes	cytosol	nucleic acid binding activity;other molecular function	Pf01717, Pf08267	821147	MS2	ath:AT3G03780; NP_850507.1; Q94BN4; Q9SRV5	AT3G03780		0	0		3.73073e+08	3.42232e+08	3.85925e+08	4.39624e+08	4.02087e+08	3.79883e+08	4.55513e+08	5.62049e+08	4.91864e+08	2.70294e+08	2.81768e+08		0.0109536	1.32984	0.0113617	1.47519	0.0159792	1.82278	0.144428	1.1093	0.0343224
	FALSE	High	Master Protein	NP_194159.1	chloroplast heat shock protein 70-1 [Arabidopsis thaliana]	0	614.036	63	65	2042	25	718	76.5	5.2	6053.71	65	stress response;transport;other biological processes	other cell component	other molecular function	Pf00012	828531	HSP70-6	ath:AT4G24280; NP_194159.1; Q9STW6	AT4G24280		0	42		5.72361e+08	7.57859e+08	6.89123e+08	5.34445e+08	6.27576e+08	4.63462e+08	5.95524e+08	3.18646e+08	5.5301e+08	5.7683e+08	6.17376e+08		0.296134	1.1273	0.37318	0.907428	0.335904	0.819055	0.143678	0.804957	0.157881
	FALSE	High	Master Protein	NP_187884.1	phosphoglycerate kinase 1 [Arabidopsis thaliana]	0	590.429	81	50	1935	29	481	50.1	6.24	6060.33	50	cell organization and biogenesis;other metabolic processes;stress response	other cell component	nucleic acid binding activity;kinase activity;other molecular function	Pf00162	820461	PGK1	ath:AT3G12780; NP_187884.1; Q9LD57	AT3G12780		0	22		6.1959e+08	7.99637e+08	6.866e+08	6.85573e+08	9.35009e+08	6.97907e+08	7.84932e+08	1.17826e+09	7.62494e+08	6.41773e+08	5.41838e+08		0.23398	1.1861	0.155166	1.30588	0.133213	1.53524	0.510443	1.10099	0.262375
	FALSE	High	Master Protein	NP_565913.1	rubisco activase [Arabidopsis thaliana]	0	589.176	77	41	1572	1	474	51.9	6.15	5491.8	41	stress response;developmental processes;other biological processes	other cell component	enzyme regulator activity;nucleic acid binding activity;other molecular function	Pf00004	818558	RCA	ath:AT2G39730; NP_565913.1; P10896; Q39197; Q39198; Q8H172; Q940T8; Q941B7	AT2G39730		0	57		3.28894e+08	3.48517e+08	3.24029e+08	3.05378e+08	4.09331e+08	3.66016e+08	3.47832e+08	3.69851e+08	3.63834e+08	2.74869e+08	2.84128e+08		0.00892972	1.19433	0.112552	1.28889	0.00208034	1.28983	0.47589	1.07917	0.0562057
	FALSE	High	Master Protein	NP_850320.1	rubisco activase [Arabidopsis thaliana]	0	585.173	78	41	1553	1	446	49.1	7.68	5416.53	41		other cell component	enzyme regulator activity;other molecular function	Pf00004	818558		A0A178VW63; NP_850320.1	AT2G39730		0	0			3125.69	3452.68	94554.8	18425	71823.3	759225	70530.5	23999.1	256470	192665		0.0911489	0.0146467	0.0529489	0.274309	0.825039	1.26726	0.122748	18.7284	0.35825
	FALSE	High	Master Protein	NP_178487.1	Chaperone protein htpG family protein [Arabidopsis thaliana]	0	574.15	78	64	1321	58	780	88.6	5.01	3764.98	64	stress response;transport;developmental processes;other biological processes	plasma membrane;other membranes;cytosol;other cell component	other molecular function	Pf00183, Pf02518	814930	HSP90-5	ath:AT2G04030; F4IU89; NP_178487.1; Q0WMQ3; Q0WMV4; Q8LPS0; Q9SIF2	AT2G04030		0	7		1.97087e+08	3.04131e+08	2.39531e+08	2.45149e+08	2.58105e+08	2.1436e+08	2.65924e+08	3.18247e+08	2.49726e+08	1.64837e+08	1.74864e+08		0.128301	1.45373	0.0229958	1.40832	0.0291811	1.63653	0.835428	0.968767	0.459187
	FALSE	High	Master Protein	NP_176768.1	cytosolic NADP+-dependent isocitrate dehydrogenase [Arabidopsis thaliana]	0	572.97	92	55	1931	48	410	45.7	6.57	5189.99	55	other metabolic processes;stress response;other biological processes	mitochondrion	other molecular function	Pf00180	842905	CICDH	ath:AT1G65930; NP_176768.1; Q8L9Z4; Q8RWH2; Q8RYD5; Q9SRZ6	AT1G65930		0	7		5.62458e+08	5.80715e+08	4.30214e+08	4.01619e+08	3.3388e+08	3.0687e+08	3.50186e+08	6.1626e+08	4.16405e+08	6.08347e+08	6.40115e+08		0.161894	0.840173	0.00386696	0.556615	0.173949	0.738429	0.0436717	0.6625	0.540051
	FALSE	High	Master Protein	NP_181192.1	Enolase [Arabidopsis thaliana]	0	568.782	92	41	1897	41	444	47.7	5.77	6937.93	41	other metabolic processes;stress response;other biological processes	other membranes;cytosol;mitochondrion;nucleus;other cell component	nucleic acid binding activity;other molecular function	Pf00113, Pf03952	818226	ENO2	ath:AT2G36530; NP_181192.1; P25696; Q8RWM8; Q8VYG4; Q940N0	AT2G36530		0	0		9.68539e+08	1.10818e+09	8.72497e+08	1.4722e+09	9.1334e+08	1.06969e+09	1.12879e+09	8.58661e+08	1.26773e+09	7.73306e+08	9.81729e+08		0.491441	1.12029	0.258026	1.3125	0.286292	1.23651	0.425788	1.17158	0.511359
	FALSE	High	Master Protein	NP_199802.1	chloroplast heat shock protein 70-2 [Arabidopsis thaliana]	0	559.099	59	62	1825	22	718	77	5.3	5333.07	62	stress response;transport;other biological processes	other cell component	other molecular function	Pf00012	835054	HSP70-7	ath:AT5G49910; NP_199802.1; Q8RXD1; Q9LTX9; Q9M637	AT5G49910		0	0		4.48528e+07	7.7031e+07	6.37118e+07	9.45568e+07	7.32853e+07	7.2038e+07	8.51646e+07	6.51695e+07	8.08086e+07	5.75599e+07	5.86084e+07		0.724842	1.0651	0.0950632	1.37662	0.0879377	1.32648	0.20563	1.29249	0.255237
	FALSE	High	Master Protein	NP_568049.1	fructose-bisphosphate aldolase 2 [Arabidopsis thaliana]	0	558.758	85	39	2183	21	398	43	7.24	7501.42	39	other metabolic processes;other biological processes	cytosol	nucleic acid binding activity;other molecular function	Pf00274	830052	FBA2	ath:AT4G38970; NP_568049.1; Q5XEU6; Q944G9; Q9SVJ6	AT4G38970		0	23		1.44504e+09	1.40466e+09	1.2435e+09	7.42559e+08	9.14583e+08	6.24159e+08	7.27742e+08	1.38391e+09	9.51633e+08	1.47374e+09	1.48746e+09		0.198429	0.921517	0.012991	0.513597	0.139571	0.689649	0.00580312	0.557339	0.210154
	FALSE	High	Master Protein	NP_850491.1	carbonic anhydrase 1 [Arabidopsis thaliana]	0	558.352	85	45	2781	1	336	36.1	5.58	8056.46	45	other biological processes		other molecular function	Pf00484	821134		A0A178VLF2; NP_850491.1	AT3G01500		0	0		500244	305022	710552	850141	575950	850463	575347	908537	910601	2.41001e+06	877806		0.372622	0.30736	0.452312	0.461614	0.466019	0.485526	0.167244	1.50186	0.144365
	FALSE	High	Master Protein	NP_186799.2	carbonic anhydrase 1 [Arabidopsis thaliana]	0	558.021	80	46	2762	0	347	37.4	5.99	7990.38	46	other metabolic processes;stress response;other biological processes	plasma membrane;other membranes;other cell component	nucleic acid binding activity;other molecular function	Pf00484	821134	BCA1	ath:AT3G01500; NP_186799.2; P27140; Q0WWA9; Q56WK1; Q8RWW2; Q93VR8	AT3G01500		0	51		4.02448e+09	3.2803e+09	3.64349e+09	2.7816e+09	3.23513e+09	3.02738e+09	3.27526e+09	2.23666e+09	2.76171e+09	3.34674e+09	2.79712e+09		0.228942	1.18799	0.873547	0.981371	0.499757	0.897767	0.0782396	0.826077	0.0796121
	FALSE	High	Master Protein	NP_850490.1	carbonic anhydrase 1 [Arabidopsis thaliana]	0	549.233	93	45	2795	2	270	29.5	5.73	8047.87	45							NP_850490.1			0	0		2.09997e+07	3.00478e+07	2.79557e+07	3.90326e+07	3.43947e+07	3.52547e+07	4.0337e+07	9.4354e+07	3.56683e+07	1.13485e+07	1.45867e+07		0.02574	2.03078	0.00418401	2.79368	0.144476	4.37909	0.0487764	1.37567	0.245714
	FALSE	High	Master Protein	NP_200414.1	heat shock protein 81-2 [Arabidopsis thaliana]	0	538.379	66	56	1170	8	699	80	5.05	3253.57	56	stress response;other biological processes	plasma membrane;other membranes;cytosol;other cell component	other molecular function	Pf00183, Pf02518	835701	HSP90-2	ath:AT5G56030; NP_200414.1; P55737; Q8H158	AT5G56030		0	55		3.10328e+08	4.57537e+08	2.84887e+08	3.69482e+08	5.08972e+08	3.11918e+08	3.03628e+08	1.73148e+08	3.31236e+08	2.6417e+08	2.57678e+08		0.236112	1.3449	0.145472	1.52071	0.879009	1.03224	0.594989	1.13072	0.324653
	FALSE	High	Master Protein	NP_001030709.1	nitrile specifier protein 1 [Arabidopsis thaliana]	0	536.666	93	44	1820	42	470	51.6	5.53	5671.77	44	other metabolic processes;other biological processes	nucleus	enzyme regulator activity;other molecular function	Pf01344, Pf01419, Pf13415	820887	NSP1	ath:AT3G16400; B9DHB6; NP_001030709.1; O04317; Q0WNW3; Q8LB83; Q9SDM9	AT3G16400		0	2		7.04887e+08	5.46435e+08	4.41737e+08	4.67139e+08	5.99684e+08	4.13202e+08	4.64427e+08	3.37489e+08	6.11583e+08	4.31259e+08	5.66679e+08		0.56978	1.13104	0.953924	0.988722	0.807457	0.944279	0.497755	0.874173	0.445074
	FALSE	High	Master Protein	NP_850542.1	Phosphoglycerate mutase, 2,3-bisphosphoglycerate-independent [Arabidopsis thaliana]	0	531.068	91	49	1300	36	560	60.7	5.85	4029.7	49	other metabolic processes;developmental processes;other biological processes		other molecular function	Pf01676, Pf06415	820006	PGM2	A0A178VFA2; ath:AT3G08590; B9DFU6; NP_850542.1; Q8LF55; Q9M9K1	AT3G08590		0	15		2.19226e+08	1.83788e+08	1.98385e+08	2.12407e+08	1.50644e+08	1.13325e+08	1.96461e+08	9.2674e+07	2.09918e+08	1.7253e+08	1.83925e+08		0.158885	1.12478	0.572875	0.890953	0.780163	0.933365	0.283802	0.792114	0.457565
	FALSE	High	Master Protein	NP_565508.1	fructose-bisphosphate aldolase 1 [Arabidopsis thaliana]	0	525.545	73	37	1664	18	399	42.9	6.58	5447.63	37	other metabolic processes	cytosol;mitochondrion;other cell component	other molecular function	Pf00274	816672	FBA1	ath:AT2G21330; NP_565508.1; Q2V473; Q93WF5; Q94C97; Q9SJU4	AT2G21330		0	1		2.38464e+08	1.83855e+08	2.67683e+08	7.684e+07	8.28073e+07	4.05571e+07	1.27805e+08	2.21427e+08	1.02922e+08	2.50409e+08	2.01013e+08		0.910713	1.019	0.0485685	0.295665	0.18489	0.667748	0.00934706	0.290151	0.153017
	FALSE	High	Master Protein	NP_189041.1	heat shock protein 60 [Arabidopsis thaliana]	0	516.265	89	64	1132	43	577	61.2	5.78	3123.54	64	cell organization and biogenesis;RNA metabolism OR transcription;other metabolic processes;stress response;other biological processes	cytosol;mitochondrion;translational apparatus	nucleic acid binding activity;other molecular function	Pf00118	821983	CPN60	ath:AT3G23990; NP_189041.1; P29197; Q9LIQ8	AT3G23990		0	23		1.82664e+08	1.81089e+08	1.31009e+08	8.96647e+07	1.303e+08	6.904e+07	9.06181e+07	1.22608e+08	1.46703e+08	2.32606e+08	2.91858e+08		0.127089	0.628911	0.0525988	0.367365	0.0741226	0.457519	0.0503522	0.584129	0.128329
	FALSE	High	Master Protein	NP_001330237.1	carbonic anhydrase 2 [Arabidopsis thaliana]	0	508.809	98	42	2631	28	259	28.3	5.53	7629.9	42	other biological processes		other molecular function	Pf00484	831326		A0A178UT81; NP_001330237.1	AT5G14740		0	0		1.06445e+09	8.15829e+08	1.00636e+09	7.35157e+08	5.02518e+08	7.8744e+08	9.08732e+08	5.41171e+08	8.08684e+08	1.08114e+09	9.98439e+08		0.434946	0.925393	0.038698	0.649206	0.108654	0.724052	0.0689748	0.701546	0.199609
	FALSE	High	Master Protein	NP_187537.1	Glycosyl hydrolase superfamily protein [Arabidopsis thaliana]	0	497.313	71	36	1915	31	524	59.7	6.92	6503.8	36	cell organization and biogenesis;other metabolic processes;stress response;other biological processes	ER/Golgi;other cell component	other molecular function	Pf00232	820082	BGLU23	ath:AT3G09260; B9DH17; NP_187537.1; O24433; Q42585; Q56YN0; Q9SR37	AT3G09260		0	6		8.65846e+08	1.10162e+09	1.22318e+09	8.89778e+08	1.0255e+09	8.9986e+08	1.32448e+09	7.63753e+08	1.15367e+09	7.09718e+08	6.80915e+08		0.0698842	1.52959	0.0225976	1.34957	0.14493	1.55416	0.359824	0.882309	0.935545
	FALSE	High	Master Protein	NP_190442.1	glutamate-1-semialdehyde 2,1-aminomutase 2 [Arabidopsis thaliana]	0	497.127	83	40	1413	23	472	50.1	7.39	4592.86	40	other metabolic processes	other cell component	other molecular function	Pf00202	824034	GSA2	ath:AT3G48730; NP_190442.1; Q1JPM9; Q42522; Q9SMM6	AT3G48730		0	26		4.27992e+08	2.89031e+08	3.7446e+08	3.44602e+08	1.96905e+08	2.51483e+08	3.03314e+08	2.44087e+08	3.39571e+08	4.18912e+08	3.92865e+08		0.411979	0.896374	0.0717737	0.651238	0.0436277	0.72842	0.168021	0.726525	0.245932
	FALSE	High	Master Protein	NP_200412.1	heat shock protein 81-3 [Arabidopsis thaliana]	0	496.362	66	53	1093	4	699	80	5.05	3023.4	53	cell organization and biogenesis;stress response;other biological processes	cytosol;other cell component	nucleic acid binding activity;other molecular function	Pf00183, Pf02518	835699	HSP90-3	ath:AT5G56010; NP_200412.1; O03985; P51818; Q8VYT8; Q94A60; Q9FKU5	AT5G56010		0	1		9380.38	5.26902e+06	2.03578e+06	116078	283943	388350	3.57269e+06	506304	3.2366e+06	3.00257e+06	3.02972e+06		0.742141	0.808337	0.000613198	0.0871279	0.612275	0.808493	0.291239	0.107787	0.999807
	FALSE	High	Master Protein	NP_001322308.1	chloroplast RNA binding protein [Arabidopsis thaliana]	0	489.855	81	44	1744	44	379	43.2	7.12	5398.3	44				Pf01370	837455	CRB	A0A1P8ATL2; NP_001322308.1	AT1G09340		0	0		7.66257e+08	7.34528e+08	7.99873e+08	6.6086e+08	7.51987e+08	6.20795e+08	7.99818e+08	2.68595e+08	6.90502e+08	6.62308e+08	5.97584e+08		0.0857218	1.21738	0.414525	1.07609	0.814735	0.930722	0.134504	0.88394	0.38084
	FALSE	High	Master Protein	NP_175237.1	mitochondrial lipoamide dehydrogenase 1 [Arabidopsis thaliana]	0	470.733	81	45	1263	32	507	54	7.4	3559.57	45	other biological processes	other membranes;mitochondrion;other cell component	other molecular function	Pf02852, Pf07992	841221	LPD1	ath:AT1G48030; NP_175237.1; Q9LNF3; Q9M5K3	AT1G48030		0	14		4.23821e+08	2.45661e+08	3.23645e+08	4.44728e+08	7.10501e+08	7.65454e+08	4.47673e+08	2.00879e+08	3.86509e+08	3.97458e+08	3.22981e+08		0.677629	0.919001	0.0933334	1.77733	0.867259	0.957805	0.0693446	1.93398	0.885414
	FALSE	High	Master Protein	NP_178634.2	aconitase 3 [Arabidopsis thaliana]	0	469.573	66	59	1190	47	990	108.1	7.17	2926.93	59	other metabolic processes;stress response;developmental processes;other biological processes	cytosol;mitochondrion;other cell component	nucleic acid binding activity;other molecular function	Pf00330, Pf00694	815120	ACO3	ath:AT2G05710; NP_178634.2; Q8L784; Q9SIB9	AT2G05710		0	15		1.3907e+08	1.43835e+08	9.69957e+07	2.00658e+08	1.55914e+08	1.17285e+08	1.38152e+08	9.91054e+07	1.87356e+08	1.14447e+08	1.70938e+08		0.676425	0.887458	0.715415	1.10694	0.978081	0.991908	0.342088	1.24732	0.64655
	FALSE	High	Master Protein	NP_567103.1	Transketolase [Arabidopsis thaliana]	0	467.007	77	48	1282	38	741	79.9	6.37	3920.7	48	other metabolic processes	other cell component	nucleic acid binding activity;other molecular function	Pf00456, Pf02779, Pf02780	825246	TKL-1	ath:AT3G60750; B9DGH8; NP_567103.1; Q84WI5; Q8LE99; Q8RWV0; Q944P9; Q9LZY8	AT3G60750		0	10		2.67214e+08	2.84292e+08	3.01399e+08	1.11484e+08	2.52591e+08	1.07724e+08	2.586e+08	3.13882e+08	2.23306e+08	2.87191e+08	2.67196e+08		0.651981	1.02564	0.123009	0.567353	0.705684	0.956959	0.111161	0.553167	0.554969
	FALSE	High	Master Protein	NP_195027.1	glycine decarboxylase P-protein 1 [Arabidopsis thaliana]	0	466.708	58	42	978	25	1037	112.9	6.98	2962.94	42	other metabolic processes;other biological processes	other cell component	nucleic acid binding activity;other molecular function	Pf02347	829438	GLDP1	ath:AT4G33010; NP_195027.1; O82642; Q8GTY1; Q8VZF0; Q94B78	AT4G33010		0	20		1.30527e+08	1.7363e+08	1.66417e+08	1.5846e+08	1.63368e+08	1.5673e+08	1.90076e+08	1.9311e+08	1.84699e+08	1.16875e+08	1.26049e+08		0.106439	1.29141	0.0425099	1.31333	0.0131696	1.55847	0.860987	1.01697	0.131071
	FALSE	High	Master Protein	NP_850594.1	PYK10-binding protein 1 [Arabidopsis thaliana]	0	465.338	96	31	1450	25	298	32.1	5.77	5371.95	31	other biological processes	cytosol	enzyme regulator activity;other molecular function	Pf01419	820890	PBP1	ath:AT3G16420; C0Z392; NP_850594.1; O04314; Q8L9J3	AT3G16420		0	7		3.96458e+08	4.47432e+08	3.72846e+08	3.70842e+08	4.88722e+08	2.78974e+08	4.56332e+08	6.155e+08	4.08396e+08	5.19943e+08	4.80391e+08		0.0534639	0.810886	0.17805	0.758772	0.926064	0.986488	0.718236	0.935731	0.294114
	FALSE	High	Master Protein	NP_172801.1	glyceraldehyde-3-phosphate dehydrogenase C2 [Arabidopsis thaliana]	0	462.926	91	38	1231	8	338	36.9	7.18	4187.9	38	other metabolic processes;stress response;other biological processes	cytosol;mitochondrion;nucleus;other cytoplasmic organelle	nucleic acid binding activity;other molecular function	Pf00044, Pf02800	837904	GAPC2	ath:AT1G13440; B9DGZ4; NP_172801.1; Q9FX54	AT1G13440		0	39		2.11514e+08	2.51958e+08	2.14268e+08	1.76596e+08	2.51509e+08	1.34528e+08	3.09399e+08	3.42515e+08	2.27161e+08	1.8451e+08	1.84513e+08		0.0865971	1.22439	0.937434	1.01644	0.0870237	1.58811	0.38309	0.83016	0.180098
	FALSE	High	Master Protein	NP_196445.1	hydroxymethylbilane synthase [Arabidopsis thaliana]	0	447.935	76	42	1246	42	382	41	8.47	3193.12	42	protein metabolism;RNA metabolism OR transcription;other metabolic processes	other cell component	other molecular function	Pf01379, Pf03900	830724	HEMC	ath:AT5G08280; NP_196445.1; Q43316; Q8LBT0	AT5G08280		0	0		3.98542e+08	3.38587e+08	2.40498e+08	1.9949e+08	1.28793e+08	1.78294e+08	1.19097e+08	7.93059e+07	1.64419e+08	4.24696e+08	4.96362e+08		0.105044	0.707612	0.0296714	0.366663	0.0172378	0.262613	0.058471	0.51817	0.0284893
	FALSE	High	Master Protein	NP_567820.1	elongation factor Ts family protein [Arabidopsis thaliana]	0	441.798	60	56	826	56	953	103.7	5.01	2404.15	56	protein metabolism;other metabolic processes	mitochondrion;translational apparatus;other cell component	translation activity;nucleic acid binding activity;other molecular function	Pf00575, Pf00889	829027	PETs	ath:AT4G29060; F4JMU5; NP_567820.1; Q0WVD2; Q0WWF9; Q5QEA9; Q93ZG6; Q9SZD6	AT4G29060		0	0		1.66161e+08	1.70281e+08	1.32707e+08	8.45244e+07	1.18863e+08	9.1732e+07	8.05983e+07	2.28228e+07	7.1053e+07	4.51864e+08	3.96491e+08		0.0348183	0.368673	0.0310104	0.231915	0.0105283	0.137108	0.0221512	0.629053	0.0141076
	FALSE	High	Master Protein	NP_191139.1	sedoheptulose-bisphosphatase [Arabidopsis thaliana]	0	434.233	60	35	1626	35	393	42.4	6.57	4753.79	35	other metabolic processes	other cell component	other molecular function	Pf00316, Pf18913	824746		ath:AT3G55800; NP_191139.1; P46283; Q940F8	AT3G55800		0	0		9.17894e+08	9.72038e+08	9.2917e+08	7.82639e+08	8.73015e+08	6.98623e+08	1.11272e+09	4.28548e+08	9.2039e+08	8.54569e+08	8.524e+08		0.0342164	1.10102	0.305542	0.919477	0.886435	0.961416	0.0793973	0.835116	0.618222
	FALSE	High	Master Protein	NP_563852.1	Phosphoglycerate mutase, 2,3-bisphosphoglycerate-independent [Arabidopsis thaliana]	0	431.13	80	42	970	29	557	60.5	5.53	2648.86	42	other metabolic processes;stress response;developmental processes;other biological processes	mitochondrion	other molecular function	Pf01676, Pf06415	837507	PGM1	ath:AT1G09780; NP_563852.1; O04499; Q8H161; Q8LD62; Q93ZF2; Q94AY0	AT1G09780		0	0		8.42285e+07	9.10028e+07	6.49815e+07	1.10448e+08	7.78434e+07	7.63015e+07	9.97267e+07	6.74357e+07	1.23284e+08	5.45442e+07	6.77428e+07		0.163821	1.30956	0.12994	1.44247	0.148768	1.58341	0.585619	1.10149	0.422674
	FALSE	High	Master Protein	NP_190856.1	monodehydroascorbate reductase 1 [Arabidopsis thaliana]	0	429.893	96	46	1336	45	434	46.5	6.83	3762	46		other cytoplasmic organelle;other cell component	other molecular function	Pf07992	824454	MDAR1	ath:AT3G52880; NP_190856.1; Q0WUV6; Q8LBV9; Q9LFA3	AT3G52880		0	1		2.9036e+08	2.26358e+08	2.36943e+08	2.21173e+08	1.70343e+08	1.72909e+08	1.67443e+08	2.7887e+08	2.19057e+08	2.45251e+08	2.52655e+08		0.920091	1.00911	0.0605769	0.755733	0.488195	0.890893	0.0728563	0.748912	0.487893
	FALSE	High	Master Protein	NP_190861.1	Aldolase superfamily protein [Arabidopsis thaliana]	0	427.184	93	41	1255	25	358	38.5	6.46	3600.81	41	other metabolic processes	other membranes;cytosol;mitochondrion	nucleic acid binding activity;other molecular function	Pf00274	824459	FBA8	ath:AT3G52930; NP_190861.1; Q9LF98	AT3G52930		0	17		1.83039e+08	2.08515e+08	1.80094e+08	1.44389e+08	1.6716e+08	1.3679e+08	2.4833e+08	3.33042e+08	1.63248e+08	2.77977e+08	2.79133e+08		0.0101157	0.684063	0.00482013	0.536505	0.598945	0.891049	0.03281	0.784293	0.360326
	FALSE	High	Master Protein	NP_174486.1	phosphoribulokinase [Arabidopsis thaliana]	0	426.294	79	42	1422	42	395	44.4	6.05	4019.45	42	other metabolic processes;stress response	other cell component	kinase activity;other molecular function	Pf00485	840098		ath:AT1G32060; NP_174486.1; P25697	AT1G32060		0	0		6.09588e+08	6.56548e+08	6.75945e+08	5.43927e+08	7.07979e+08	7.04458e+08	6.51419e+08	5.53412e+08	6.64386e+08	5.87092e+08	5.66116e+08		0.0544407	1.12271	0.296287	1.13097	0.315597	1.08059	0.940217	1.00735	0.586387
	FALSE	High	Master Protein	NP_194581.1	cruciferin 3 [Arabidopsis thaliana]	0	425.284	80	37	1735	37	524	58.2	6.99	5031.28	37	developmental processes;other biological processes	other cytoplasmic organelle	other molecular function	Pf00190	828970	CRC	A8MRV6; ath:AT4G28520; C0Z2B9; NP_194581.1; Q41905; Q41913; Q42181; Q56YY3; Q8RX74; Q96318	AT4G28520		0	0		4.76529e+08	4.62193e+08	5.2626e+08	2.56938e+08	1.97851e+08	2.11662e+08	2.68625e+08	3.78999e+08	2.34772e+08	6.50953e+08	4.56729e+08		0.621118	0.88171	0.171384	0.401108	0.184592	0.531076	0.000561439	0.454921	0.0311404
	FALSE	High	Master Protein	NP_176015.1	Phosphoglycerate kinase family protein [Arabidopsis thaliana]	0	421.152	71	37	1250	14	478	49.9	8.27	3766.96	37	cell organization and biogenesis;other metabolic processes;other biological processes	cytosol;other cell component	kinase activity;other molecular function	Pf00162	842072		ath:AT1G56190; NP_176015.1; P50318; Q42542; Q9C7J4; Q9SGU6	AT1G56190		0	0		3.20783e+07	2.97225e+07	4.83297e+07	3.04271e+07	7.49224e+06	3.58984e+07	3.14569e+07	2.653e+07	2.85899e+07	5.32004e+07	4.57695e+07		0.163343	0.741845	0.0901832	0.49724	0.0796304	0.583186	0.320979	0.670275	0.310223
	FALSE	High	Master Protein	NP_051066.1	ATP synthase CF1 beta subunit (chloroplast) [Arabidopsis thaliana]	0	420.152	88	40	1122	39	498	53.9	5.5	3141.36	40	other metabolic processes;stress response;transport	other membranes;mitochondrion;other cell component	transporter activity;nucleic acid binding activity;other molecular function	Pf00006, Pf02874	844757	atpB	ath:ArthCp029; NP_051066.1; P19366	ATCG00480		0	1		1.11587e+08	1.49421e+08	1.42156e+08	1.06811e+08	1.25235e+08	1.53983e+08	1.8346e+08	2.30424e+08	1.6183e+08	1.57533e+08	1.33123e+08		0.56907	0.924726	0.434633	0.885421	0.14526	1.32049	0.766854	0.957496	0.0855315
	FALSE	High	Master Protein	NP_001189589.1	aldehyde dehydrogenase 11A3 [Arabidopsis thaliana]	0	415.542	92	40	1101	40	496	53	6.64	3250.74	40		other cell component	other molecular function	Pf00171	816962	ALDH11A3	ath:AT2G24270; NP_001189589.1; Q1WIQ6; Q9ZUG8	AT2G24270		0	0		1.3454e+08	1.56861e+08	1.35599e+08	1.65554e+08	8.71356e+07	1.07035e+08	1.35788e+08	2.28311e+08	1.66343e+08	1.49425e+08	1.53087e+08		0.344658	0.94101	0.31414	0.792751	0.446948	1.16897	0.445253	0.842446	0.332165
	FALSE	High	Master Protein	NP_849907.1	phosphoglycerate kinase [Arabidopsis thaliana]	0	413.748	84	40	1057	35	401	42.1	5.68	3005.23	40	other metabolic processes;stress response;other biological processes	cytosol;nucleus	kinase activity;other molecular function	Pf00162	844293	PGK3	ath:AT1G79550; C0Z3A6; NP_849907.1; Q56ZW1; Q8LFV7; Q9SAJ4	AT1G79550		0	2		1.50319e+08	1.91185e+08	1.91911e+08	2.53764e+08	1.73626e+08	1.27415e+08	2.34039e+08	2.20738e+08	3.06086e+08	1.44084e+08	1.63749e+08		0.252401	1.1552	0.493081	1.20153	0.0517117	1.64778	0.869777	1.0401	0.0846954
	FALSE	High	Master Protein	NP_198657.1	Ribulose bisphosphate carboxylase (small chain) family protein [Arabidopsis thaliana]	0	402.629	69	29	3884	8	181	20.3	8.05	11790.1	29	other metabolic processes	other cell component	other molecular function	Pf00101, Pf12338	833828	RBCS-3B	ath:AT5G38410; NP_198657.1; P10798; Q9FF21	AT5G38410		0	23		1.23914e+10	7.48592e+09	1.19664e+10	7.13085e+09	4.69674e+09	8.7048e+09	6.83268e+09	7.83533e+09	7.48985e+09	9.64213e+09	9.59149e+09		0.589933	1.10375	0.140422	0.711684	0.0163702	0.768025	0.131897	0.644787	0.172068
	FALSE	High	Master Protein	NP_173594.1	PDI-like 1-1 [Arabidopsis thaliana]	0	402.159	79	47	1263	40	501	55.6	4.92	3586.58	47	stress response;developmental processes;other biological processes	ER/Golgi;other cytoplasmic organelle	other molecular function	Pf00085, Pf13848	838779	PDIL1-1	ath:AT1G21750; NP_173594.1; Q9XI01	AT1G21750		0	7		1.79144e+08	2.31871e+08	1.64471e+08	2.48705e+08	2.64186e+08	1.73568e+08	1.99248e+08	2.71413e+08	2.6969e+08	1.61039e+08	2.05828e+08		0.803269	1.04577	0.295979	1.24743	0.155448	1.34536	0.351191	1.19284	0.156246
	FALSE	High	Master Protein	NP_195035.2	aminopeptidase M1 [Arabidopsis thaliana]	0	399.52	71	57	1023	57	879	98.1	5.5	2405.29	57	protein metabolism;other metabolic processes;transport	plasma membrane;other membranes;ER/Golgi;other cell component	other molecular function	Pf01433, Pf11838, Pf17900	829446	APM1	ath:AT4G33090; NP_195035.2; Q56WG9; Q8VZH2; Q9SN00	AT4G33090		0	0		1.43757e+08	9.95155e+07	8.79781e+07	6.76417e+07	4.92495e+07	4.77236e+07	7.32397e+07	1.16641e+08	8.39565e+07	1.27499e+08	1.25581e+08		0.443071	0.872583	0.00689655	0.43363	0.113283	0.721343	0.0678017	0.49695	0.425483
	FALSE	High	Master Protein	NP_176880.1	ribulose bisphosphate carboxylase small chain 1A [Arabidopsis thaliana]	0	398.835	64	27	3236	17	180	20.2	7.71	9289.65	27	cell organization and biogenesis;other metabolic processes;stress response	other membranes	nucleic acid binding activity;other molecular function	Pf00101, Pf12338	843029	RBCS-1A	ath:AT1G67090; NP_176880.1; P10795; Q0WVH4; Q94JW2; Q9FPI6; Q9SAV4	AT1G67090		0	0		2.4868e+09	3.41148e+09	3.12042e+09	4.09319e+09	4.35544e+09	3.8414e+09	3.89585e+09	5.29468e+09	3.33377e+09	3.73517e+09	2.94873e+09		0.556749	0.899544	0.278126	1.22583	0.321719	1.2492	0.0374704	1.36273	0.17238
	FALSE	High	Master Protein	NP_564801.1	Translation elongation factor EFG/EF2 protein [Arabidopsis thaliana]	0	393.081	66	46	741	46	783	86	5.6	1916.2	46	cell organization and biogenesis;protein metabolism;other metabolic processes;developmental processes	other cell component	nucleic acid binding activity;other molecular function	Pf00009, Pf00679, Pf03144, Pf03764, Pf14492	842573	CPEFG	ath:AT1G62750; NP_564801.1; Q94BR7; Q9SI75	AT1G62750		0	0		1.25492e+08	1.51337e+08	1.29177e+08	1.37081e+08	1.54841e+08	1.03674e+08	1.11593e+08	1.13472e+08	1.37632e+08	1.01677e+08	1.07826e+08		0.0505185	1.29197	0.208975	1.25884	0.187044	1.15415	0.851321	0.974358	0.282677
	FALSE	High	Master Protein	NP_564192.2	glutamate:glyoxylate aminotransferase [Arabidopsis thaliana]	0	391.572	79	41	955	25	481	53.3	6.89	2811.57	41	other metabolic processes;stress response	other cytoplasmic organelle	nucleic acid binding activity;other molecular function	Pf00155	838940	GGAT1	ath:AT1G23310; B9DFR2; NP_564192.2; Q93Z05; Q94B22; Q9C5K2; Q9LR30	AT1G23310		0	16		1.35066e+08	1.66586e+08	1.49904e+08	1.19586e+08	1.23584e+08	9.83663e+07	1.06582e+08	9.598e+07	1.76812e+08	1.00537e+08	1.26351e+08		0.143727	1.32681	0.981504	1.00354	0.680632	1.11472	0.0389765	0.756354	0.449229
	FALSE	High	Master Protein	NP_178111.1	heat shock protein 91 [Arabidopsis thaliana]	0	390.828	81	55	840	27	831	91.7	5.25	2009.84	55	stress response;other biological processes	cytosol;nucleus;other cell component	other molecular function	Pf00012	844333	HSP70-14	ath:AT1G79930; NP_178111.1; Q0WVB9; Q96269; Q9S7C0	AT1G79930		0	32		1.69582e+08	2.24876e+08	1.88379e+08	2.26385e+08	2.21057e+08	2.10766e+08	2.29589e+08	1.76238e+08	2.43533e+08	1.24901e+08	1.62523e+08		0.157912	1.35186	0.138332	1.52668	0.0850547	1.50616	0.258224	1.12932	0.446614
	FALSE	High	Master Protein	NP_568746.1	CLPC homologue 1 [Arabidopsis thaliana]	0	385.331	69	57	775	24	929	103.4	6.77	1734.51	57	cell organization and biogenesis;transport;other biological processes	other membranes;other cell component	nucleic acid binding activity;other molecular function	Pf00004, Pf02861, Pf07724, Pf10431, Pf17871	835165	CLPC1	ath:AT5G50920; NP_568746.1; O48931; Q9FI56	AT5G50920		0	32		1.45357e+08	1.50912e+08	1.16345e+08	1.30897e+08	1.22714e+08	1.62991e+08	9.88158e+07	2.25728e+08	1.32571e+08	1.38126e+08	1.26679e+08		0.702471	1.03879	0.669296	1.04883	0.652744	1.15082	0.938998	1.00967	0.738503
	FALSE	High	Master Protein	NP_201162.1	glutamate-1-semialdehyde-2,1-aminomutase [Arabidopsis thaliana]	0	383.793	84	32	1196	15	474	50.3	6.87	3538.3	32	other metabolic processes	cytosol	other molecular function	Pf00202	836476	GSA1	ath:AT5G63570; NP_201162.1; P42799	AT5G63570		0	0		7.62718e+07	7.06745e+07	6.92376e+07	3.36746e+07	7.38988e+07	4.71588e+07	5.47815e+07	1.45801e+07	7.56061e+07	7.90463e+07	8.12136e+07		0.0488749	0.899305	0.13588	0.643672	0.217373	0.603053	0.222533	0.715744	0.315657
	FALSE	High	Master Protein	NP_001318614.1	chaperonin 20 [Arabidopsis thaliana]	0	382.582	74	29	1288	29	253	26.8	8.88	4746.18	29	cell organization and biogenesis;stress response;other biological processes	mitochondrion;other cell component	other molecular function	Pf00166	832195	CPN20	ath:AT5G20720; NP_001318614.1; O65282; Q9TNN2	AT5G20720		0	0		8.21982e+08	8.90394e+08	8.39116e+08	1.00688e+09	5.57333e+08	6.88693e+08	8.4816e+08	5.94707e+08	9.23266e+08	6.30059e+08	7.67712e+08		0.250246	1.21693	0.753047	1.07452	0.511402	1.12853	0.534779	0.882977	0.600318
	FALSE	High	Master Protein	NP_197233.1	UDP-glucose pyrophosphorylase 2 [Arabidopsis thaliana]	0	375.08	94	51	849	28	470	51.9	6.01	2227.85	51	cell organization and biogenesis;other metabolic processes;developmental processes	other cell component	other molecular function	Pf01704	831596	UGP1	ath:AT5G17310; NP_197233.1; P57751; Q3E9G5	AT5G17310		0	22		2.05203e+08	2.14791e+08	1.66569e+08	1.91342e+08	1.9046e+08	1.65503e+08	1.72344e+08	8.16336e+07	2.20555e+08	1.36852e+08	1.56862e+08		0.0719423	1.33137	0.0953928	1.24226	0.810137	1.07708	0.494384	0.933072	0.462877
	FALSE	High	Master Protein	NP_001322486.1	Peptidase M1 family protein [Arabidopsis thaliana]	0	372.785	72	48	843	48	883	99.1	5.67	2295.79	48	protein metabolism		other molecular function	Pf01433, Pf11940, Pf17432, Pf17900	842681	MPA1	ath:AT1G63770; F4I3R2; NP_001322486.1; Q0WMR3; Q8H0S9; Q9CAE1; Q9CAJ3	AT1G63770		0	0		1.24426e+08	1.50326e+08	1.28363e+08	1.31034e+08	6.87715e+07	9.05582e+07	1.02928e+08	1.24498e+08	1.36681e+08	1.06318e+08	1.20568e+08		0.151458	1.18449	0.467719	0.853185	0.561378	1.06987	0.16421	0.720298	0.367278
	FALSE	High	Master Protein	NP_198659.1	Ribulose bisphosphate carboxylase (small chain) family protein [Arabidopsis thaliana]	0	370.771	69	27	2743	6	181	20.3	7.71	7398.21	27	other metabolic processes		nucleic acid binding activity;other molecular function	Pf00101, Pf12338	833830	RBCS-1B	ath:AT5G38430; NP_198659.1; P10796	AT5G38430		0	0		3.10984e+08	3.01236e+08	4.19654e+08	7.51334e+08	3.48301e+08	5.38165e+08	6.87091e+08	9.65385e+08	5.06861e+08	3.80649e+08	3.14087e+08		0.950571	0.990183	0.225853	1.57163	0.100581	2.07209	0.218825	1.58721	0.0966711
	FALSE	High	Master Protein	NP_179997.1	Cytosol aminopeptidase family protein [Arabidopsis thaliana]	0	369.993	94	37	954	28	520	54.5	5.92	3192.76	37	protein metabolism	other cell component	other molecular function	Pf00883, Pf02789	816954	LAP1	ath:AT2G24200; NP_179997.1; P30184	AT2G24200		0	10		1.89188e+08	2.09773e+08	1.86594e+08	2.58958e+08	2.22856e+08	2.49136e+08	1.96605e+08	3.00567e+08	2.59368e+08	1.63226e+08	1.92657e+08		0.433127	1.09691	0.0660093	1.36927	0.122326	1.41721	0.0256287	1.2483	0.194874
	FALSE	High	Master Protein	NP_849839.1	monodehydroascorbate reductase 6 [Arabidopsis thaliana]	0	363.058	77	43	1297	42	493	53.3	8.02	3681.6	43	stress response	mitochondrion;other cell component	other molecular function	Pf00070	842697	MDAR5	ath:AT1G63940; NP_849839.1; P92947; Q94CE2; Q9CAK5	AT1G63940		0	1		2.96834e+08	2.77523e+08	2.25824e+08	3.02358e+08	2.74184e+08	2.07039e+08	2.15244e+08	4.31933e+08	3.16201e+08	3.04568e+08	3.14872e+08		0.174345	0.861188	0.225695	0.843321	0.872443	1.03683	0.88371	0.979253	0.482806
	FALSE	High	Master Protein	NP_001190083.1	high cyclic electron flow 1 [Arabidopsis thaliana]	0	362.763	54	29	1201	29	417	45.1	5.4	3765.84	29	other metabolic processes;stress response	other cell component	other molecular function	Pf00316, Pf18913	824572	CFBP1	ath:AT3G54050; NP_001190083.1; P25851; Q9M398	AT3G54050	Starch metabolism	1	0		4.62955e+08	4.80549e+08	4.29729e+08	4.18544e+08	2.13917e+08	3.89251e+08	3.85386e+08	1.71317e+08	3.28395e+08	4.48612e+08	4.23528e+08		0.349088	1.0497	0.27177	0.781	0.15415	0.676571	0.203521	0.74402	0.119486
	FALSE	High	Master Protein	NP_195870.1	heat shock cognate protein 70-1 [Arabidopsis thaliana]	0	360.648	69	45	918	15	651	71.3	5.12	2478.79	45	stress response;other biological processes	cytosol;nucleus;other cell component	nucleic acid binding activity;other molecular function	Pf00012	831020	HSP70-1	ath:AT5G02500; NP_195870.1; P22953; Q93VU6; Q9LZ52	AT5G02500		0	35		2.18645e+08	2.12529e+08	1.4761e+08	4.87251e+08	2.79441e+08	2.94434e+08	2.59748e+08	2.08851e+08	1.55134e+08	1.45186e+08	1.29718e+08		0.124634	1.4036	0.081987	2.57332	0.138015	1.51261	0.126859	1.83337	0.713522
	FALSE	High	Master Protein	NP_567344.1	general regulatory factor 1 [Arabidopsis thaliana]	0	359.346	94	31	1165	15	267	29.9	4.81	3617.79	31	signal transduction;other biological processes	nucleus;other cell component		Pf00244	826479	GRF1	ath:AT4G09000; NP_567344.1; P42643; Q945M2; Q9M0S7	AT4G09000		0	20		5.71559e+08	6.02884e+08	4.42355e+08	6.62553e+08	5.82651e+08	5.92922e+08	4.89369e+08	7.63266e+08	5.72948e+08	4.49835e+08	5.29252e+08		0.492226	1.10089	0.132317	1.25159	0.286175	1.24305	0.27411	1.13689	0.511532
	FALSE	High	Master Protein	NP_195235.1	catalase 2 [Arabidopsis thaliana]	0	353.338	73	33	1067	21	492	56.9	7.12	3294.14	33	other metabolic processes;stress response;other biological processes	other cytoplasmic organelle;other cell component	other molecular function	Pf00199, Pf06628	829661	CAT2	ath:AT4G35090; NP_195235.1; O49615; P25819	AT4G35090		0	14		5.13603e+08	6.56417e+08	7.16489e+08	1.08165e+09	5.40755e+08	6.80896e+08	1.04133e+09	3.26178e+08	7.59398e+08	4.60025e+08	4.37148e+08		0.0909873	1.40182	0.187167	1.71152	0.337069	1.58045	0.489916	1.22093	0.74226
	FALSE	High	Master Protein	NP_188117.1	Class I glutamine amidotransferase-like superfamily protein [Arabidopsis thaliana]	0	351.48	75	31	870	31	392	41.8	5.41	2337.4	31	other metabolic processes;other biological processes	cytosol;nucleus;other cell component	other molecular function	Pf01965	820728	DJ1A	ath:AT3G14990; NP_188117.1; Q9FPF0; Q9LKA6	AT3G14990		0	0		9.7802e+07	6.26612e+07	6.75026e+07	8.91875e+07	5.37488e+07	5.41752e+07	1.14203e+08	6.97573e+07	8.17355e+07	1.32296e+08	1.3701e+08		0.0289759	0.564329	0.0241993	0.487949	0.0697985	0.657729	0.557533	0.864654	0.507412
	FALSE	High	Master Protein	NP_181903.1	O-acetylserine (thiol) lyase B [Arabidopsis thaliana]	0	351.139	80	31	981	28	392	41.6	8.02	3140.3	31	other metabolic processes;other biological processes	other cell component	other molecular function	Pf00291	818978	OASB	ath:AT2G43750; NP_181903.1; O22828; P47999; Q42568	AT2G43750		0	3		3.12881e+08	2.8286e+08	2.62516e+08	1.23847e+08	1.77859e+08	1.44948e+08	2.31242e+08	1.92079e+08	2.30766e+08	2.14557e+08	2.27956e+08		0.0336178	1.29301	0.0313716	0.672906	0.840173	0.985414	0.00313225	0.52042	0.025925
	FALSE	High	Master Protein	NP_193860.1	photosystem II subunit QA [Arabidopsis thaliana]	0	349.825	63	29	1505	27	223	23.8	9.64	4205.36	29	other metabolic processes	other membranes	other molecular function	Pf05757	827877		A0A178UY46; A0A5S9XUT8; NP_193860.1	AT4G21280		0	2		2.62814e+09	2.42917e+09	2.83172e+09	4.12433e+09	2.83411e+09	4.29566e+09	3.23043e+09	2.93296e+09	3.43936e+09	1.57758e+09	1.83757e+09		0.021504	1.54	0.0394579	2.19689	0.00557332	1.87454	0.12819	1.42655	0.0407202
	FALSE	High	Master Protein	NP_171936.1	Lactate/malate dehydrogenase family protein [Arabidopsis thaliana]	0	346.453	81	31	1027	21	332	35.5	6.55	2920.52	31	other metabolic processes;other biological processes		nucleic acid binding activity;other molecular function	Pf00056, Pf02866	839527	MDH1	ath:AT1G04410; NP_171936.1; P93819	AT1G04410		0	13		2.79476e+08	2.2826e+08	1.99472e+08	2.41078e+08	2.98499e+08	1.12078e+08	1.97728e+08	3.21918e+08	2.20271e+08	2.18225e+08	2.49014e+08		0.944537	1.00906	0.798263	0.929795	0.775818	1.05573	0.779456	0.921447	0.821985
	FALSE	High	Master Protein	NP_001190733.1	O-acetylserine (thiol) lyase (OAS-TL) isoform A1 [Arabidopsis thaliana]	0	344.286	89	26	1074	23	322	33.8	6.14	3125.72	26	other metabolic processes;other biological processes	other cell component	nucleic acid binding activity;other molecular function	Pf00291	827145	OASA1	ath:AT4G14880; NP_001190733.1; O23343; P47998; Q1EC56; Q42570; Q94AS7	AT4G14880		0	5		4.08292e+08	4.73453e+08	3.91708e+08	6.92368e+08	4.79995e+08	5.64385e+08	6.01652e+08	1.92776e+08	5.89853e+08	2.71079e+08	3.51637e+08		0.154671	1.36333	0.0363244	1.85932	0.382588	1.48198	0.115206	1.36381	0.810801
	FALSE	High	Master Protein	NP_181187.1	Aldolase superfamily protein [Arabidopsis thaliana]	0	342.269	93	37	903	20	358	38.4	7.39	2457.9	37	other metabolic processes;signal transduction	mitochondrion;nucleus	nucleic acid binding activity;other molecular function	Pf00274	818220	FBA6	ath:AT2G36460; NP_181187.1; Q9SJQ9	AT2G36460		0	0		5.73093e+07	6.21243e+07	4.39166e+07	3.53146e+07	3.08875e+07	5.20952e+07	4.30149e+07	4.313e+07	5.1978e+07	9.3073e+07	1.0586e+08		0.0228922	0.547422	0.00988377	0.39644	0.0389623	0.46288	0.152179	0.724194	0.265769
	FALSE	High	Master Protein	NP_187574.1	Ribosomal protein L4/L1 family [Arabidopsis thaliana]	0	341.74	61	34	1091	13	406	44.7	10.35	2743.16	34	protein metabolism;other metabolic processes	translational apparatus	nucleic acid binding activity;other molecular function	Pf00573, Pf14374	820120	RPL4A	ath:AT3G09630; NP_187574.1; Q9SF40	AT3G09630		0	26		1.83641e+08	1.83818e+08	1.85768e+08	1.39995e+08	2.13045e+08	1.23086e+08	1.41507e+08	2.88502e+08	2.04242e+08	2.72783e+08	3.01467e+08		0.087706	0.642261	0.029117	0.55275	0.212089	0.736323	0.450118	0.860631	0.590826
	FALSE	High	Master Protein	NP_568125.1	Pyridine nucleotide-disulfide oxidoreductase family protein [Arabidopsis thaliana]	0	338.63	91	40	1065	37	435	47.5	5.31	2753	40	other biological processes	cytosol;other cell component	other molecular function	Pf07992	831774	MDAR2	ath:AT5G03630; NP_568125.1; Q0WUJ1; Q8LBB1; Q93WJ8; Q9LZS5	AT5G03630		0	1		1.93342e+08	2.03111e+08	1.61295e+08	1.6109e+08	1.58215e+08	1.22605e+08	1.53966e+08	1.35112e+08	1.82288e+08	1.22182e+08	1.34423e+08		0.0309267	1.44904	0.269588	1.14809	0.162162	1.22462	0.094393	0.792312	0.197766
	FALSE	High	Master Protein	NP_850203.1	heat shock protein 60-2 [Arabidopsis thaliana]	0	330.578	73	49	760	28	585	61.9	6.68	2001.14	49	other biological processes		nucleic acid binding activity;other molecular function	Pf00118	817883		ath:AT2G33210; NP_850203.1; O49314; Q8L7B5	AT2G33210		0	0		4.20793e+07	3.78925e+07	3.26568e+07	5.49316e+07	2.51476e+07	2.9414e+07	3.33976e+07	3.40697e+07	5.10766e+07	4.40352e+07	5.66568e+07		0.256566	0.745696	0.305736	0.724937	0.310759	0.784861	0.922659	0.972161	0.778982
	FALSE	High	Master Protein	NP_180873.1	peroxisomal 3-ketoacyl-CoA thiolase 3 [Arabidopsis thaliana]	0	325.531	77	31	866	30	462	48.5	8.34	2413.28	31	cell organization and biogenesis;other metabolic processes;stress response;other biological processes	mitochondrion;other cytoplasmic organelle	other molecular function	Pf00108, Pf02803	817876	PED1	ath:AT2G33150; NP_180873.1; Q56WD9; Q93Z35; Q9S7M3	AT2G33150		0	1		9.52866e+07	1.10901e+08	8.47156e+07	1.55852e+08	6.58151e+07	6.29326e+07	7.55421e+07	1.19287e+08	1.19747e+08	6.05726e+07	1.09016e+08		0.704237	1.14356	0.812879	1.11878	0.560962	1.23662	0.952193	0.978332	0.665397
	FALSE	High	Master Protein	NP_187593.1	adenosine kinase 1 [Arabidopsis thaliana]	0	324.567	92	29	718	15	344	37.8	5.45	2022.22	29	other metabolic processes;other biological processes	nucleus	kinase activity;other molecular function	Pf00294	820140	ADK1	ath:AT3G09820; B3LFB3; NP_187593.1; Q9SF85	AT3G09820		0	0		4.84865e+07	7.67812e+07	4.94568e+07	2.71792e+07	1.30945e+07	1.17244e+07	2.58038e+07	5.95109e+07	4.30621e+07	3.0409e+07	6.47783e+07		0.651865	1.22372	0.312177	0.364181	0.834583	0.899116	0.0291701	0.297601	0.31463
	FALSE	High	Master Protein	NP_568557.1	general regulatory factor 3 [Arabidopsis thaliana]	0	318.297	95	28	979	14	255	28.6	4.79	3083.06	28	stress response;signal transduction;other biological processes	nucleus;other cell component		Pf00244	833836	GRF3	ath:AT5G38480; F4KBI7; NP_568557.1; P42644; Q945L2	AT5G38480		0	2		1.47619e+08	1.19558e+08	9.35168e+07	3.94951e+07	3.41167e+07	5.10118e+07	6.31416e+07	9.68206e+07	5.13088e+07	1.59825e+08	1.69184e+08		0.0956678	0.730871	0.000593025	0.252524	0.0135159	0.428096	0.0280574	0.34551	0.0753532
	FALSE	High	Master Protein	NP_001331385.1	serine hydroxymethyltransferase 2 [Arabidopsis thaliana]	0	317.966	74	35	882	20	517	57.3	8.75	2055.57	35	other metabolic processes	other membranes;mitochondrion;other cell component	other molecular function	Pf00464	832736	SHM2	ath:AT5G26780; C0Z258; NP_001331385.1; Q8GRI1; Q94C74	AT5G26780		0	0		2.76721e+07	2.78016e+07	2.1556e+07	9.42169e+06	1.62218e+07	7.10649e+06	1.18455e+07	1.38162e+07	2.70516e+07	2.02819e+07	3.13212e+07		0.985885	0.995157	0.176753	0.423101	0.359913	0.68101	0.0147034	0.42516	0.226038
	FALSE	High	Master Protein	NP_001319422.1	Heat shock protein 70 (Hsp 70) family protein [Arabidopsis thaliana]	0	317.936	65	36	712	8	736	81.7	8.65	1823.43	36	other biological processes	cytosol;nucleus	other molecular function	Pf00012	844332	Hsp70-15	ath:AT1G79920; F4HQD5; NP_001319422.1	AT1G79920		0	0		8.61974e+06	1.30653e+07	1.27254e+07	1.13469e+07	1.4688e+07	676631	1.46668e+07	2.03626e+07	1.83142e+07	5.66322e+06	6.98265e+06		0.0543577	1.81405	0.605007	1.40818	0.0124067	2.81217	0.613513	0.776263	0.046447
	FALSE	High	Master Protein	NP_194098.1	Polyketide cyclase/dehydrase and lipid transport superfamily protein [Arabidopsis thaliana]	0	317.375	96	23	1236	18	151	17.5	6.37	3682.12	23	stress response;other biological processes			Pf00407	828467		ath:AT4G23670; NP_194098.1; Q9SUR0	AT4G23670		0	6		1.2526e+09	1.09925e+09	8.08706e+08	5.70653e+08	4.51647e+08	5.85068e+08	5.23887e+08	2.69949e+08	4.0699e+08	8.33728e+08	9.97125e+08		0.435803	1.15085	0.0816066	0.585289	0.0280393	0.437256	0.0466925	0.508572	0.0199453
	FALSE	High	Master Protein	NP_186872.1	reversibly glycosylated polypeptide 1 [Arabidopsis thaliana]	0	316.116	99	36	889	15	357	40.6	5.92	2477.57	36	cell organization and biogenesis;other metabolic processes;developmental processes;other biological processes	cytosol;ER/Golgi;translational apparatus	other molecular function	Pf03214	821233	RGP1	ath:AT3G02230; NP_186872.1; O22427; Q9SRT9; W8PVH6	AT3G02230		0	0		7.79944e+07	5.21501e+07	3.97765e+07	6.48362e+07	7.67603e+07	3.28763e+07	5.0092e+07	6.93878e+07	7.47816e+07	4.28181e+07	5.609e+07		0.621598	1.14531	0.597985	1.17599	0.228343	1.30937	0.93432	1.02679	0.58541
	FALSE	High	Master Protein	NP_180178.1	glycine decarboxylase P-protein 2 [Arabidopsis thaliana]	0	314.85	44	32	674	15	1044	113.7	6.65	2205.8	32	other metabolic processes	other cell component	nucleic acid binding activity;other molecular function	Pf02347	817149	GLDP2	ath:AT2G26080; NP_180178.1; O80988; Q0WV94	AT2G26080		0	0		3.76184e+07	3.4392e+07	3.56473e+07	2.05178e+07	2.90441e+07	2.51254e+07	2.49248e+07	3.97874e+07	3.50415e+07	5.27571e+07	5.01422e+07		0.0100612	0.697496	0.00309017	0.483886	0.0444787	0.646287	0.0338189	0.693748	0.611772
	FALSE	High	Master Protein	NP_566749.1	aldehyde dehydrogenase 2C4 [Arabidopsis thaliana]	0	314.83	77	35	758	35	501	54.3	5.69	2035.77	35	other metabolic processes		other molecular function	Pf00171	822042	ALDH2C4	ath:AT3G24503; NP_566749.1; Q56YU0; Q9LV57	AT3G24503		0	0		8.9762e+07	9.41251e+07	7.86906e+07	6.03381e+07	4.2753e+07	3.85814e+07	5.16534e+07	1.00923e+08	7.354e+07	1.16679e+08	1.15526e+08		0.0234356	0.753867	0.00885001	0.406745	0.1035	0.649187	0.0103255	0.539545	0.489356
	FALSE	High	Master Protein	NP_195950.1	adenosine kinase 2 [Arabidopsis thaliana]	0	313.509	86	31	741	17	345	37.8	5.26	2088.88	31	other metabolic processes	nucleus;other cell component	kinase activity;other molecular function	Pf00294	831882	ADK2	ath:AT5G03300; NP_195950.1; Q9LZG0	AT5G03300		0	15		2.48779e+08	1.38206e+08	1.39593e+08	1.62185e+08	1.25438e+08	1.1692e+08	1.25942e+08	4.97208e+07	1.282e+08	1.74011e+08	2.09427e+08		0.719542	0.91554	0.116402	0.703362	0.0630434	0.528313	0.386954	0.768248	0.180861
	FALSE	High	Master Protein	NP_001119318.1	Haloacid dehalogenase-like hydrolase (HAD) superfamily protein [Arabidopsis thaliana]	0	307.107	70	31	737	30	362	39.7	7.25	2477.14	31	other metabolic processes	other cell component	other molecular function	Pf13242, Pf13344	833635; 833646	PGLP1A	ath:AT5G36700; ath:AT5G36790; F4K4H2; NP_001119318.1; P0DKC3; Q8GY27; Q8L3U4; Q9LHT3	AT5G36700; AT5G36790		0	1		1.24206e+08	1.08858e+08	9.71962e+07	7.94969e+07	6.07924e+07	4.80322e+07	7.91092e+07	9.87562e+07	8.6069e+07	1.14949e+08	1.00113e+08		0.829106	1.02377	0.0329719	0.583775	0.162497	0.818166	0.0178364	0.570222	0.0909523
	FALSE	High	Master Protein	NP_851077.1	thioglucoside glucohydrolase 1 [Arabidopsis thaliana]	0	306.485	50	32	1019	31	541	61.1	5.92	2860.6	32	other metabolic processes;stress response;signal transduction;other biological processes		other molecular function	Pf00232	832669	TGG1	ath:AT5G26000; B9DHN6; NP_851077.1; P37702; Q3E942; Q3V5A7; Q3V5A8; Q3V5A9; Q3V5B1; Q3V5B2; Q3V5B3; Q3V5B4; Q3V5B5; Q3V5B6; Q3V5B7; Q3V5B8; Q3V5B9; Q3V5C0; Q3V5C2; Q3V5C3; Q3V5C4; Q3V5C5; Q3V5C8; Q3V5D1; Q3V5D2; Q8H7H2; Q93Z31; Q940N8	AT5G26000		0	1		2.7909e+08	3.02223e+08	3.06767e+08	3.52861e+08	3.22821e+08	4.00212e+08	4.17924e+08	2.50603e+08	3.93691e+08	2.73147e+08	2.29928e+08		0.256395	1.17687	0.0477071	1.42576	0.181485	1.40763	0.0944682	1.21148	0.381996
	FALSE	High	Master Protein	NP_200288.1	thiazole biosynthetic enzyme, chloroplast (ARA6) (THI1) (THI4) [Arabidopsis thaliana]	0	306.307	65	17	1097	17	349	36.6	6.23	3496.85	17	other metabolic processes;stress response	plasma membrane;other membranes;cytosol;mitochondrion;other cell component	other molecular function	Pf01946	835567	THI1	ath:AT5G54770; NP_200288.1; Q38814	AT5G54770		0	0		4.75147e+08	5.02678e+08	3.95471e+08	4.89536e+08	5.12896e+08	5.22921e+08	4.84358e+08	2.80859e+08	5.72348e+08	2.93222e+08	3.52348e+08		0.0587195	1.41817	0.0744312	1.5752	0.289313	1.38128	0.251482	1.11072	0.906642
	FALSE	High	Master Protein	NP_175900.1	lipoxygenase 1 [Arabidopsis thaliana]	0	304.605	65	44	610	44	859	98	5.52	1299.65	44	other metabolic processes;stress response;developmental processes;other biological processes	other cell component	other molecular function	Pf00305, Pf01477	841944	LOX1	ath:AT1G55020; NP_175900.1; Q06327; Q9FZ30	AT1G55020		0	0		8.99951e+07	1.26681e+08	7.24739e+07	1.06997e+08	6.61433e+07	1.18892e+08	6.80123e+07	1.97572e+08	9.80087e+07	7.38079e+07	8.40392e+07		0.391823	1.22122	0.370637	1.2334	0.393308	1.53563	0.968105	1.00997	0.603581
	FALSE	High	Master Protein	NP_001327862.1	ribosomal protein L5 [Arabidopsis thaliana]	0	303.927	75	32	785	5	301	34.3	9.31	2089.04	32	cell organization and biogenesis;protein metabolism;other metabolic processes;transport;developmental processes;other biological processes	translational apparatus;nucleus;other cell component	nucleic acid binding activity;other molecular function	Pf14204, Pf17144	822138	RPL5A	ath:AT3G25520; B9DHP6; NP_001327862.1; Q8LBI1; Q940R7	AT3G25520		0	30		1.70236e+08	1.90771e+08	1.62067e+08	1.76445e+08	2.06302e+08	1.61161e+08	1.90816e+08	2.73113e+08	1.7719e+08	1.43127e+08	1.75966e+08		0.527291	1.09283	0.400437	1.13636	0.215322	1.33946	0.686023	1.03983	0.318539
	FALSE	High	Master Protein	NP_198386.1	acetyl Co-enzyme a carboxylase biotin carboxylase subunit [Arabidopsis thaliana]	0	303.329	77	34	736	34	537	58.4	7.25	1937.66	34	other metabolic processes	other cell component	other molecular function	Pf00289, Pf02785, Pf02786	833497	CAC2	ath:AT5G35360; NP_198386.1; O04983; P93650; Q9C5F8	AT5G35360		0	0		1.47161e+08	1.59261e+08	1.35104e+08	1.28381e+08	1.0245e+08	9.98279e+07	8.68824e+07	7.53923e+07	1.07856e+08	1.13421e+08	1.25662e+08		0.0621385	1.23117	0.458282	0.922019	0.0803228	0.753244	0.0354537	0.7489	0.0103629
	FALSE	High	Master Protein	NP_680766.6	Nucleotide-sugar transporter family protein [Arabidopsis thaliana]	0	302.924	37	30	917	4	844	93.3	6.19	2697.41	30							NP_680766.6			0	0		1.25223e+06	321555	440083	1.70697e+06	720440	1.31338e+06	738291	505564	282576	1.4935e+07	1.3091e+07		0.028323	0.0479047	0.0303525	0.0889837	0.0396199	0.0363098	0.23262	1.85752	0.649872
	FALSE	High	Master Protein	NP_200847.1	GTP binding Elongation factor Tu family protein [Arabidopsis thaliana]	0	300.203	62	25	824	25	449	49.5	9.11	2229.91	25	protein metabolism;other metabolic processes		nucleic acid binding activity;other molecular function	Pf00009, Pf03143, Pf03144	836161; 837307; 837308; 837309	A1	ath:AT1G07920; ath:AT1G07930; ath:AT1G07940; ath:AT5G60390; NP_200847.1; P0DH99; P13905	AT1G07920; AT1G07930; AT1G07940; AT5G60390		0	0		2.10483e+08	1.93337e+08	1.91389e+08	1.02111e+08	2.89805e+08	1.56475e+08	1.78244e+08	1.14584e+08	2.09242e+08	2.1148e+08	2.3545e+08		0.240559	0.887849	0.544401	0.818012	0.174295	0.748916	0.806413	0.921341	0.38148
	FALSE	High	Master Protein	NP_001185148.1	ribosomal protein 1 [Arabidopsis thaliana]	0	299.082	79	45	1052	30	389	44.5	10.17	2170.38	45	protein metabolism;other metabolic processes	translational apparatus	nucleic acid binding activity;other molecular function	Pf00297	840916	ARP1	ath:AT1G43170; NP_001185148.1; O82401; P17094; Q42055; Q93WD0	AT1G43170		0	18		2.62964e+08	3.36866e+08	2.29857e+08	2.91886e+08	3.34191e+08	3.2342e+08	2.22407e+08	3.00237e+08	2.65346e+08	2.94756e+08	3.47475e+08		0.360314	0.861254	0.893439	0.985624	0.214316	0.817971	0.336498	1.14441	0.740252
	FALSE	High	Master Protein	NP_197069.1	reversibly glycosylated polypeptide 2 [Arabidopsis thaliana]	0	294.443	92	36	854	15	360	40.9	6.13	2329.97	36	cell organization and biogenesis;other metabolic processes;developmental processes;other biological processes	other membranes;cytosol;ER/Golgi;translational apparatus	other molecular function	Pf03214	831419	RGP2	ath:AT5G15650; NP_197069.1; O22428; Q8LB19; Q9LFW1	AT5G15650		0	24		2.04968e+08	1.90313e+08	1.34753e+08	1.37488e+08	7.26476e+07	7.63863e+07	7.21878e+07	9.26107e+07	1.24365e+08	1.416e+08	1.90236e+08		0.766305	1.06485	0.138967	0.57563	0.150258	0.580937	0.0537174	0.540572	0.0430963
	FALSE	High	Master Protein	NP_193817.2	tripeptidyl peptidase ii [Arabidopsis thaliana]	0	294.254	48	58	612	58	1380	152.3	6.07	1323.77	58	protein metabolism	other cell component	nucleic acid binding activity;other molecular function	Pf00082, Pf12580	827833	TPP2	ath:AT4G20850; F4JVN6; NP_193817.2; Q8L640; Q9SUC7	AT4G20850		0	0		1.13113e+08	8.28135e+07	6.63834e+07	6.51576e+07	5.67548e+07	8.98061e+07	6.63599e+07	2.65993e+07	7.91878e+07	7.6886e+07	8.07065e+07		0.593556	1.10965	0.496005	0.895637	0.308234	0.728237	0.379927	0.807133	0.225725
	FALSE	High	Master Protein	NP_198790.1	ribosomal protein L5 B [Arabidopsis thaliana]	0	294.249	75	32	769	5	301	34.4	9.17	2040.62	32	cell organization and biogenesis;protein metabolism;other metabolic processes;developmental processes;other biological processes	nucleus	nucleic acid binding activity;other molecular function	Pf14204, Pf17144	833970	RPL5B	ath:AT5G39740; NP_198790.1; P49227; Q41921	AT5G39740		0	0		2.36181e+06	892167	4.03019e+06	130009	565198	242332	789201	965222	392642	1.21375e+07	1.10723e+07		0.00350034	0.209227	0.0219978	0.0269294	0.0186596	0.0616712	0.142104	0.128709	0.196123
	FALSE	High	Master Protein	NP_563934.1	oleosin-B3-like protein [Arabidopsis thaliana]	0	294.187	95	23	863	23	155	16.2	4.92	2576.78	23	stress response;signal transduction;other biological processes		nucleic acid binding activity		837953		ath:AT1G13930; NP_563934.1; Q8LEH5; Q9XI93	AT1G13930		0	0		3.53452e+08	3.77266e+08	3.25495e+08	6.30331e+08	2.17616e+08	4.98843e+08	5.50469e+08	5.3136e+07	4.12643e+08	5.44671e+08	5.34126e+08		0.00320068	0.652711	0.534889	0.832279	0.308516	0.628013	0.510318	1.27511	0.93676
	FALSE	High	Master Protein	NP_188576.1	GroES-like zinc-binding alcohol dehydrogenase family protein [Arabidopsis thaliana]	0	294.091	71	24	635	23	365	39.1	5.55	2197.96	24	other metabolic processes		other molecular function	Pf00107, Pf08240	821479	CAD4	ath:AT3G19450; B1GUX6; NP_188576.1; P48523; Q53ZN1; Q8L9U1; Q94B56	AT3G19450		0	2		7.156e+07	9.73443e+07	9.70085e+07	6.13285e+07	5.89158e+07	8.65495e+07	7.81777e+07	1.00144e+08	8.11012e+07	7.39814e+07	7.52024e+07		0.241319	1.1883	0.587663	0.924111	0.225893	1.1593	0.18414	0.777675	0.853709
	FALSE	High	Master Protein	NP_181358.1	pyridoxine biosynthesis 1.1 [Arabidopsis thaliana]	0	293.713	88	27	901	18	309	32.8	6	2466.04	27	other metabolic processes	cytosol	other molecular function	Pf01680	818402	PDX11	ath:AT2G38230; NP_181358.1; O80448	AT2G38230		0	11		3.17867e+08	3.27396e+08	2.80052e+08	3.2605e+08	2.31407e+08	2.79517e+08	2.8974e+08	9.25237e+07	2.86066e+08	2.69056e+08	2.78998e+08		0.130363	1.12558	0.873692	1.01812	0.514068	0.812972	0.410253	0.904529	0.317906
	FALSE	High	Master Protein	NP_181581.1	Uroporphyrinogen decarboxylase [Arabidopsis thaliana]	0	293.122	80	34	895	34	394	43.6	8.21	2709.06	34	other metabolic processes		other molecular function	Pf01208	818644	HEME2	ath:AT2G40490; NP_181581.1; O22886	AT2G40490		0	0		1.84892e+08	2.18606e+08	1.67089e+08	1.67476e+08	2.08268e+08	1.3152e+08	1.66106e+08	1.39012e+08	2.12404e+08	1.05065e+08	1.329e+08		0.0449647	1.59852	0.152569	1.42112	0.127731	1.44985	0.480863	0.88902	0.540744
	FALSE	High	Master Protein	NP_566570.3	lipoamide dehydrogenase 2 [Arabidopsis thaliana]	0	292.38	76	34	726	21	507	54	7.03	1843.49	34		other membranes;mitochondrion;other cell component	other molecular function	Pf02852, Pf07992	820984	LPD2	ath:AT3G17240; NP_566570.3; Q8LBH6; Q9M5K2; Q9ZRQ0	AT3G17240		0	0		4.68184e+07	5.12141e+07	6.302e+07	4.69515e+07	3.39811e+07	2.48044e+07	4.11396e+07	3.11005e+07	4.42351e+07	4.47635e+07	5.32735e+07		0.523576	1.09518	0.172183	0.719029	0.194487	0.79205	0.088665	0.656538	0.0788314
	FALSE	High	Master Protein	NP_187531.1	Ribosomal protein L10 family protein [Arabidopsis thaliana]	0	291.982	87	25	969	8	320	34.1	5.07	3058.21	25	cell organization and biogenesis;protein metabolism;other metabolic processes;other biological processes	cytosol;translational apparatus	nucleic acid binding activity;other molecular function	Pf00428, Pf00466, Pf17777	820076	RPP0B	ath:AT3G09200; NP_187531.1; Q42112; Q8LCI7; Q9SR42; Q9SS70	AT3G09200		0	19		1.18069e+08	1.30399e+08	9.51896e+07	1.4459e+08	1.0788e+08	1.37802e+08	1.05279e+08	2.85437e+08	1.45139e+08	1.58554e+08	1.51883e+08		0.0485043	0.738009	0.147813	0.838112	0.710374	1.15075	0.36722	1.13564	0.361546
	FALSE	High	Master Protein	NP_188809.2	isocitrate lyase [Arabidopsis thaliana]	0	290.41	60	34	614	34	576	64.2	7.2	1637.4	34	other metabolic processes	other cytoplasmic organelle	other molecular function	Pf00463	821726	ICL	ath:AT3G21720; NP_188809.2; P28297; Q41948; Q9LSZ2	AT3G21720		0	0		8.1121e+07	7.34632e+07	3.14643e+07	7.4755e+07	4.78782e+07	5.75327e+07	3.581e+07	1.09168e+08	8.94513e+07	4.33606e+07	9.91756e+07		0.804386	0.870181	0.75782	0.842668	0.862838	1.09647	0.917082	0.968382	0.583339
	FALSE	High	Master Protein	NP_565176.1	general regulatory factor 2 [Arabidopsis thaliana]	0	288.255	95	29	835	16	259	29.1	4.79	2470.28	29	signal transduction	nucleus;other cell component		Pf00244	844165	GRF2	ath:AT1G78300; NP_565176.1; Q01525	AT1G78300		0	0		1.52821e+08	8.88617e+07	7.3332e+07	7.77619e+06	1.81657e+07	9.67329e+06	1.50847e+07	1.47412e+07	2.18921e+07	1.30397e+08	1.42335e+08		0.325744	0.770022	0.00767597	0.0870579	0.0150185	0.12642	0.0596421	0.113059	0.0676843
	FALSE	High	Master Protein	NP_187241.2	neurofilament protein-like protein [Arabidopsis thaliana]	0	287.361	68	34	417	34	673	73.4	4.35	983.25	34					819759		A0A384KUC9; NP_187241.2	AT3G05900		0	0		3.907e+07	2.80017e+07	2.03944e+07	5.9507e+06	2.72085e+06	7.09258e+06	1.26101e+07	7.66744e+06	9.1584e+06	5.72714e+07	6.49e+07		0.017048	0.477286	0.0259787	0.086022	0.0256591	0.160627	0.0413192	0.180231	0.0616858
	FALSE	High	Master Protein	NP_173431.1	ferredoxin-NADP[+]-oxidoreductase 2 [Arabidopsis thaliana]	0	284.843	75	32	601	27	369	41.1	8.31	1434.67	32	other metabolic processes;stress response	other membranes	nucleic acid binding activity;other molecular function	Pf00175	838591	LFNR2	A8MRF7; A8MRG5; ath:AT1G20020; NP_173431.1; Q8W493; Q9LNS9	AT1G20020		0	5		4.95263e+07	3.13487e+07	5.7668e+07	3.42413e+07	2.55919e+07	5.64776e+07	1.00739e+08	5.86264e+07	4.15506e+07	7.66531e+07	6.73725e+07		0.0667575	0.641289	0.0536218	0.53838	0.804964	0.930003	0.572611	0.839529	0.365151
	FALSE	High	Master Protein	NP_181259.1	RNA-binding (RRM/RBD/RNP motifs) family protein [Arabidopsis thaliana]	0	284.664	67	22	837	20	289	30.7	5.16	2891.13	22	RNA metabolism OR transcription;other metabolic processes;stress response;other biological processes	other cell component	nucleic acid binding activity	Pf00076	818299	CP29B	ath:AT2G37220; NP_181259.1; Q7GA50; Q8L941; Q9ZUU4	AT2G37220		0	0		2.00603e+08	1.82219e+08	2.06163e+08	2.9834e+08	1.91673e+08	2.44719e+08	2.61242e+08	3.92146e+08	2.70643e+08	2.77811e+08	2.72982e+08		0.00468035	0.712893	0.426596	0.889302	0.520218	1.11842	0.252245	1.24746	0.11388
	FALSE	High	Master Protein	NP_195308.1	aconitase 1 [Arabidopsis thaliana]	0	283.564	60	47	636	36	898	98.1	6.4	1414.97	47	other metabolic processes;stress response		nucleic acid binding activity;other molecular function	Pf00330, Pf00694	829737	ACO1	ath:AT4G35830; NP_195308.1; Q42560; Q9SZT1	AT4G35830		0	0		4.98897e+07	6.40607e+07	5.02191e+07	6.20463e+07	5.36631e+07	3.89026e+07	6.36859e+07	4.48132e+07	5.19921e+07	3.17714e+07	5.18649e+07		0.401101	1.3086	0.509691	1.23241	0.43608	1.27928	0.720419	0.941783	0.873512
	FALSE	High	Master Protein	NP_001332654.1	Zincin-like metalloproteases family protein [Arabidopsis thaliana]	0	283.452	62	43	527	24	805	90.3	6.52	1222.74	43	protein metabolism		other molecular function	Pf01432, Pf19310	836688	OOP	A0A1R7T3A4; NP_001332654.1	AT5G65620		0	19		4.22099e+07	5.83096e+07	4.74962e+07	3.35429e+07	5.46979e+07	3.0268e+07	4.36601e+07	7.1767e+07	4.5649e+07	6.39912e+07	6.29163e+07		0.0947997	0.777551	0.0880687	0.622547	0.393794	0.84616	0.347193	0.80065	0.698685
	FALSE	High	Master Protein	NP_173248.1	Transducin/WD40 repeat-like superfamily protein [Arabidopsis thaliana]	0	282.089	85	34	673	29	327	35.7	7.71	1858.17	34	protein metabolism;other metabolic processes;developmental processes;signal transduction;other biological processes	cytosol;translational apparatus;nucleus;other cell component	translation activity;nucleic acid binding activity;other molecular function	Pf00400	838388	RACK1A	ath:AT1G18080; C0Z2G7; NP_173248.1; O24456; Q9LDI1	AT1G18080		0	5		1.56869e+08	1.89354e+08	1.41807e+08	1.23272e+08	1.50636e+08	1.24652e+08	1.7587e+08	1.38205e+08	1.6562e+08	1.24681e+08	1.43173e+08		0.185981	1.21467	0.939345	0.991983	0.174429	1.19392	0.159968	0.816672	0.885014
	FALSE	High	Master Protein	NP_564453.1	GF14 protein phi chain [Arabidopsis thaliana]	0	282.056	92	27	795	11	267	30.2	4.87	2484.1	27	signal transduction	nucleus;other cell component		Pf00244	840403	GRF4	ath:AT1G35160; NP_564453.1; P46077	AT1G35160		0	0		5.22949e+07	5.33002e+07	4.72892e+07	2.7553e+07	6.42369e+07	4.25235e+07	5.00884e+07	1.09623e+07	4.57121e+07	3.80089e+07	4.61363e+07		0.233086	1.21127	0.830764	1.06414	0.660588	0.845862	0.621754	0.878529	0.339646
	FALSE	High	Master Protein	NP_200461.4	TCP-1/cpn60 chaperonin family protein [Arabidopsis thaliana]	0	281.355	64	40	1048	15	597	63.3	5.87	3026.77	40	other biological processes		other molecular function	Pf00118	835751	CPN60B3	ath:AT5G56500; C0Z361; NP_200461.4; Q0WRG9; Q9FHA9	AT5G56500		0	0		1.59489e+06	2.7953e+06	1.14638e+06	2.07889e+06	1.04409e+06	358235	835502	5.78872e+06	1.83001e+06	5.34715e+06	6.21898e+06		0.0107172	0.319126	0.00695719	0.200656	0.182826	0.487298	0.384178	0.628766	0.593548
	FALSE	High	Master Protein	NP_849483.1	aspartate aminotransferase 5 [Arabidopsis thaliana]	0	281.226	81	39	867	38	453	49.8	8.15	2162.46	39	other metabolic processes	other cell component	other molecular function	Pf00155	829330	ASP5	ath:AT4G31990; NP_849483.1; O49392; P46248; Q8LGE6	AT4G31990		0	1		2.24249e+08	1.94394e+08	1.71459e+08	1.10002e+08	1.74151e+08	1.23836e+08	1.18589e+08	1.05225e+08	1.34345e+08	1.84616e+08	2.05873e+08		0.942588	1.00746	0.0797151	0.696542	0.024196	0.61147	0.0739764	0.691387	0.0197814
	FALSE	High	Master Protein	NP_194713.1	Pyridoxal-5'-phosphate-dependent enzyme family protein [Arabidopsis thaliana]	0	280.008	72	37	752	33	526	57.7	7.42	2068.8	37	other metabolic processes	other cell component	other molecular function	Pf00291	829106	TS1	ath:AT4G29840; NP_194713.1; Q39144; Q9S7B5	AT4G29840		0	4		1.33804e+08	1.47871e+08	1.22418e+08	1.54784e+08	1.31221e+08	1.07639e+08	1.22254e+08	1.48992e+08	1.40649e+08	1.17192e+08	1.3641e+08		0.577059	1.06228	0.808239	1.03481	0.477778	1.08279	0.83601	0.974141	0.821525
	FALSE	High	Master Protein	NP_194099.1	Polyketide cyclase/dehydrase and lipid transport superfamily protein [Arabidopsis thaliana]	0	279.846	96	22	859	17	151	17.5	6.34	2441.45	22	stress response			Pf00407	828468		A0A178V4S8; ath:AT4G23680; NP_194099.1	AT4G23680		0	4		2.07388e+08	1.94231e+08	1.22774e+08	1.22993e+08	1.09854e+08	5.52284e+07	8.61014e+07	9.96414e+07	1.07275e+08	2.53731e+08	2.89703e+08		0.0558117	0.643308	0.00872656	0.353401	0.0431619	0.359464	0.0818477	0.54935	0.09212
	FALSE	High	Master Protein	NP_565741.4	early endosome antigen [Arabidopsis thaliana]	0	279.063	53	53	374	51	1333	148.5	4.75	868.81	53	stress response	ER/Golgi			817784		ath:AT2G32240; F4ISU2; NP_565741.4	AT2G32240		0	2		3.03519e+07	2.23489e+07	2.25161e+07	2.76549e+07	3.64681e+07	1.14772e+07	1.59483e+07	4.41027e+07	2.83481e+07	3.54712e+07	4.53479e+07		0.142153	0.620455	0.183569	0.623616	0.335368	0.729193	0.988113	1.0051	0.651033
	FALSE	High	Master Protein	NP_190864.1	Thioredoxin superfamily protein [Arabidopsis thaliana]	0	277.342	71	21	903	21	234	24.7	9.03	2928.58	21	other metabolic processes;stress response;other biological processes	other cell component	other molecular function	Pf08534	824462	PRXIIE	ath:AT3G52960; NP_190864.1; Q949U7; Q9LF96	AT3G52960		0	0		2.79967e+08	3.58633e+08	3.27834e+08	3.80755e+08	2.12879e+08	1.56212e+08	2.53841e+08	2.98095e+08	2.72152e+08	2.95619e+08	3.77147e+08		0.79475	0.957672	0.35416	0.743047	0.355504	0.816616	0.399885	0.775888	0.164034
	FALSE	High	Master Protein	NP_174996.1	glyceraldehyde-3-phosphate dehydrogenase B subunit [Arabidopsis thaliana]	0	275.793	73	32	797	26	447	47.6	6.8	1985.62	32	other metabolic processes;stress response;other biological processes	other membranes;other cell component	nucleic acid binding activity;other molecular function	Pf00044, Pf02672, Pf02800	840895	GAPB	ath:AT1G42970; NP_174996.1; P25857; Q0WL92; Q9C7S2	AT1G42970		0	7		2.53031e+08	2.73271e+08	3.02902e+08	2.12e+08	2.04766e+08	2.40479e+08	2.43523e+08	3.08221e+08	2.17192e+08	2.73613e+08	2.42826e+08		0.462786	1.07041	0.173517	0.848433	0.955115	0.992615	0.0377877	0.792621	0.558456
	FALSE	High	Master Protein	NP_175032.1	Inositol monophosphatase family protein [Arabidopsis thaliana]	0	271.23	67	28	865	28	341	37.3	5.47	2480.62	28	other metabolic processes;other biological processes	nucleus;other cell component	other molecular function	Pf00316, Pf18913	840953	CYFBP	ath:AT1G43670; NP_175032.1; Q9MA79	AT1G43670		0	0		1.51851e+08	8.79612e+07	1.14085e+08	6.84537e+07	4.4597e+07	5.53501e+07	7.03287e+07	8.87022e+07	7.3393e+07	1.79737e+08	1.4727e+08		0.165972	0.721489	0.0588513	0.343318	0.0890894	0.473842	0.0651744	0.475847	0.151734
	FALSE	High	Master Protein	NP_566796.2	glyceraldehyde 3-phosphate dehydrogenase A subunit [Arabidopsis thaliana]	0	270.606	71	31	900	11	396	42.5	7.75	2106.69	31	cell organization and biogenesis;other metabolic processes;stress response;other biological processes	other membranes;other cell component	nucleic acid binding activity;other molecular function	Pf00044, Pf02800	822277	GAPA1	ath:AT3G26650; NP_566796.2; P25856; Q41184; Q9LSE6	AT3G26650		0	15		1.24531e+08	1.73157e+08	1.41413e+08	1.29372e+08	1.64017e+08	8.49283e+07	1.66072e+08	2.57092e+08	1.74783e+08	7.82057e+07	8.76806e+07		0.0370687	1.76466	0.196226	1.52039	0.0535086	2.40304	0.501749	0.861575	0.202493
	FALSE	High	Master Protein	NP_187342.1	multifunctional protein 2 [Arabidopsis thaliana]	0	268.913	74	41	559	40	725	78.8	9.17	1125.88	41	other metabolic processes	other cytoplasmic organelle	other molecular function	Pf00378, Pf00725, Pf02737	819870	MFP2	ath:AT3G06860; NP_187342.1; Q9ZPI5	AT3G06860		0	1		5.64231e+07	4.53074e+07	2.9835e+07	4.93726e+07	4.69838e+07	2.54021e+07	1.83009e+07	6.91886e+07	5.68881e+07	5.22914e+07	8.14195e+07		0.327037	0.65597	0.283672	0.607073	0.446242	0.719849	0.778052	0.925459	0.819761
	FALSE	High	Master Protein	NP_001321059.1	glyceraldehyde 3-phosphate dehydrogenase A subunit 2 [Arabidopsis thaliana]	0	268.628	68	28	941	8	441	47.6	8.25	2280.17	28	other metabolic processes	other membranes	other molecular function	Pf00044, Pf02800	837848	GAPA-2	A0A1P8APR6; NP_001321059.1	AT1G12900		0	0		4.05174e+07	5.4237e+07	4.94196e+07	5.90454e+07	6.06018e+07	6.60186e+07	5.41936e+07	1.15087e+08	7.82019e+07	2.0311e+07	2.94967e+07		0.0466072	1.92974	0.0414917	2.4851	0.0750948	3.3125	0.0549396	1.28779	0.186395
	FALSE	High	Master Protein	NP_189036.1	dehydratase family [Arabidopsis thaliana]	0	267.022	66	33	577	33	608	64.9	6.23	1377.46	33	other metabolic processes;stress response;developmental processes		other molecular function	Pf00920	821977	DHAD	ath:AT3G23940; F4J5B4; NP_189036.1; Q94BS6; Q9LIR4	AT3G23940		0	0		9.27036e+07	8.56166e+07	7.90103e+07	5.38862e+07	8.4711e+07	5.69177e+07	5.08932e+07	5.21257e+07	8.15153e+07	8.50016e+07	9.53698e+07		0.564611	0.951114	0.114734	0.722638	0.0899555	0.682053	0.159172	0.759781	0.122642
	FALSE	High	Master Protein	NP_195500.1	phosphoenolpyruvate carboxykinase 1 [Arabidopsis thaliana]	0	265.718	68	41	509	41	671	73.4	7.08	1277.15	41	other metabolic processes;stress response	cytosol;other cell component	other molecular function	Pf01293	829943	PCK1	ath:AT4G37870; NP_195500.1; Q9T074	AT4G37870		0	0		7.0268e+07	7.51188e+07	3.04294e+07	6.88017e+07	4.70278e+07	1.36641e+07	2.18871e+07	4.7445e+07	7.18913e+07	2.82086e+07	5.23645e+07		0.399786	1.45471	0.895119	1.07144	0.742886	1.16849	0.510882	0.736528	0.599004
	FALSE	High	Master Protein	NP_199532.1	Hyaluronan / mRNA binding family [Arabidopsis thaliana]	0	265.046	69	33	682	25	357	38	8.78	1551.32	33		nucleus;other cell component	nucleic acid binding activity	Pf04774, Pf09598	834767	RGGC	A8MQD7; A8MRX4; ath:AT5G47210; NP_199532.1; Q8LDQ7; Q9LVT8	AT5G47210		0	10		1.49974e+08	1.3423e+08	1.21872e+08	1.78664e+08	1.01306e+08	1.26314e+08	1.64382e+08	7.29761e+07	1.22955e+08	1.71203e+08	1.70909e+08		0.0481333	0.791315	0.258441	0.791721	0.193641	0.702137	0.997922	1.00051	0.628686
	FALSE	High	Master Protein	NP_181655.1	glutamate synthase 2 [Arabidopsis thaliana]	0	264.98	37	48	506	36	1629	177.6	7.01	1043.48	48	other metabolic processes	other cell component	other molecular function	Pf00310, Pf01493, Pf01645, Pf04898	818721	GLU2	ath:AT2G41220; NP_181655.1; O80665; Q9T0P4	AT2G41220		0	0		2.35964e+07	2.69026e+07	1.71972e+07	1.76012e+07	1.83703e+07	9.34198e+06	2.3134e+07	3.46053e+07	3.42865e+07	2.00064e+07	2.86896e+07		0.766059	0.926787	0.225163	0.620358	0.369384	1.25987	0.139834	0.669365	0.166678
	FALSE	High	Master Protein	NP_179632.1	ATP citrate lyase (ACL) family protein [Arabidopsis thaliana]	0	264.896	85	34	657	34	421	45.3	6.71	1617.89	34	other metabolic processes	mitochondrion;other cell component	other molecular function	Pf00549, Pf08442	816561		ath:AT2G20420; NP_179632.1; O82662	AT2G20420		0	0		1.09826e+08	1.3256e+08	8.33976e+07	6.62428e+07	4.8838e+07	6.73799e+07	8.24148e+07	5.06923e+07	9.25015e+07	1.31471e+08	1.58117e+08		0.16749	0.749992	0.0596654	0.420046	0.0420489	0.519378	0.0616162	0.560068	0.154462
	FALSE	High	Master Protein	NP_191104.1	triosephosphate isomerase [Arabidopsis thaliana]	0	263.068	92	25	674	24	254	27.2	5.5	2088.49	25	other metabolic processes;other biological processes	mitochondrion	other molecular function	Pf00121	824710	CTIMC	ath:AT3G55440; NP_191104.1; P48491; Q9M2T5	AT3G55440		0	0		7.8664e+07	1.08286e+08	9.94353e+07	1.17122e+08	1.09774e+08	6.11856e+07	1.21775e+08	2.29159e+08	1.11796e+08	1.56636e+08	1.58446e+08		0.0185505	0.605948	0.0722527	0.609535	0.938051	0.979065	0.97887	1.00592	0.255131
	FALSE	High	Master Protein	NP_187769.1	Thioredoxin superfamily protein [Arabidopsis thaliana]	0	259.956	68	22	1032	10	266	29.1	7.44	3943.04	22	other metabolic processes;stress response;other biological processes	other cell component	other molecular function	Pf00578, Pf10417	820335	BAS1	ath:AT3G11630; NP_187769.1; P92938; Q8L5U1; Q96291; Q9S7Y0	AT3G11630		0	13		7.37486e+08	1.08342e+09	1.03181e+09	1.62065e+09	8.83833e+08	8.44555e+08	1.42746e+09	1.39516e+09	1.55031e+09	4.60708e+08	6.21824e+08		0.055856	1.75681	0.141572	2.06247	0.0168444	2.69302	0.593367	1.17399	0.0275834
	FALSE	High	Master Protein	NP_001327587.1	general regulatory factor 7 [Arabidopsis thaliana]	0	257.931	95	27	750	7	265	29.8	4.82	2153	27	signal transduction	nucleus;other cell component		Pf00244	821060	GRF7	ath:AT3G02520; NP_001327587.1; Q96300	AT3G02520		0	0		1.16706e+07	1.50168e+06	3.72814e+06	2.25001e+06	759512	2.06304e+06	1.22823e+06	3.32121e+06	2.65578e+06	2.51086e+07	2.54408e+07		0.0235401	0.22289	0.00010614	0.0668992	0.000352032	0.0950256	0.329094	0.300144	0.405571
	FALSE	High	Master Protein	NP_001189979.1	Thioredoxin superfamily protein [Arabidopsis thaliana]	0	257.583	65	26	624	26	217	23.8	9.51	1735.44	26	other biological processes	other membranes	nucleic acid binding activity;other molecular function	Pf00578	822203	PRXQ	F4JBC9; NP_001189979.1	AT3G26060		0	0		1.6241e+08	1.55001e+08	1.20648e+08	1.65295e+08	1.4663e+08	1.17706e+08	1.12214e+08	8.68746e+07	1.40034e+08	2.76917e+08	2.68061e+08		0.00585458	0.535874	0.00701983	0.525564	0.00594806	0.414846	0.889056	0.98076	0.177173
	FALSE	High	Master Protein	NP_564338.1	carbamoyl phosphate synthetase B [Arabidopsis thaliana]	0	257.516	50	46	457	46	1187	129.9	5.73	1022.49	46	other metabolic processes;stress response	other cell component	other molecular function	Pf02142, Pf02786, Pf02787	839868	CARB	ath:AT1G29900; NP_564338.1; Q42601	AT1G29900		0	0		6.36862e+07	5.39649e+07	3.3136e+07	3.06211e+07	2.74657e+07	2.45541e+07	2.62345e+07	3.84738e+07	4.52754e+07	3.26968e+07	4.89681e+07		0.497037	1.23094	0.340508	0.674634	0.714459	0.897846	0.123037	0.548063	0.281157
	FALSE	High	Master Protein	NP_001077800.1	Aldolase superfamily protein [Arabidopsis thaliana]	0	256.554	57	30	714	30	430	46.7	7.31	2136.52	30	other metabolic processes	cytosol	other molecular function	Pf00490	843310	HEMB1	ath:AT1G69740; NP_001077800.1; Q9SFH9	AT1G69740		0	0		1.07265e+08	1.28247e+08	1.14853e+08	1.17338e+08	9.0665e+07	9.30751e+07	1.0714e+08	1.09146e+08	1.4175e+08	9.75454e+07	1.16933e+08		0.500283	1.08905	0.638932	0.935847	0.476143	1.11289	0.19961	0.859326	0.85389
	FALSE	High	Master Protein	NP_001331015.1	general regulatory factor 5 [Arabidopsis thaliana]	0	254.93	81	28	718	11	268	30.2	4.81	2091.56	28	signal transduction	nucleus;other cell component		Pf00244	831462	GRF5	ath:AT5G16050; NP_001331015.1; P42645	AT5G16050		0	9		8.00745e+07	5.49238e+07	5.48243e+07	8.04665e+07	7.84405e+07	7.34298e+07	6.65003e+07	1.89004e+07	7.57446e+07	1.26542e+08	1.24744e+08		0.0167801	0.503604	0.00052063	0.616395	0.0546944	0.427523	0.22952	1.22397	0.659237
	FALSE	High	Master Protein	NP_187595.1	cell division cycle 48 [Arabidopsis thaliana]	0	254.822	62	45	453	45	809	89.3	5.25	894.07	45	cell cycle OR cell proliferation;cell organization and biogenesis;protein metabolism;other metabolic processes;stress response;transport;other biological processes	other membranes;cytoskeleton;ER/Golgi;nucleus;other cell component	other molecular function	Pf00004, Pf02359, Pf02933, Pf17862	820142	CDC48A	ath:AT3G09840; NP_187595.1; P54609	AT3G09840		0	0		3.1816e+07	4.7899e+07	2.99735e+07	2.90061e+07	4.51408e+07	1.99565e+07	3.26564e+07	4.02467e+07	3.22701e+07	3.90439e+07	3.87514e+07		0.721517	0.939976	0.414151	0.806418	0.277123	0.901282	0.608336	0.857913	0.82645
	FALSE	High	Master Protein	NP_568232.1	Zincin-like metalloproteases family protein [Arabidopsis thaliana]	0	253.353	70	39	550	20	701	79	5.63	1310	39	protein metabolism;other metabolic processes		other molecular function	Pf01432, Pf19310	830919	CYOP	ath:AT5G10540; NP_568232.1; Q949P2; Q9LXA6	AT5G10540		0	0		7.55806e+06	2.16792e+07	1.94231e+07	1.66896e+07	1.98067e+07	1.11361e+07	1.0506e+07	2.29658e+07	1.3072e+07	1.49228e+07	1.21845e+07		0.61182	1.19674	0.481807	1.17145	0.666953	1.14468	0.950022	0.978874	0.909124
	FALSE	High	Master Protein	NP_197529.1	Ribosomal protein S8e family protein [Arabidopsis thaliana]	0	253.126	71	25	760	25	222	25	10.32	2247.8	25	protein metabolism;RNA metabolism OR transcription;other metabolic processes	translational apparatus	nucleic acid binding activity;other molecular function	Pf01201	832151	RPS8A	ath:AT5G20290; NP_197529.1; Q93VG5	AT5G20290		0	0		2.16474e+08	2.6353e+08	2.32981e+08	2.94749e+08	2.82845e+08	2.67302e+08	2.40121e+08	9.06574e+07	2.34577e+08	1.6443e+08	1.97782e+08		0.104582	1.31228	0.0602671	1.55506	0.897941	1.04056	0.0651108	1.18501	0.422925
	FALSE	High	Master Protein	NP_001325472.1	Clp ATPase [Arabidopsis thaliana]	0	252.176	46	35	561	2	952	105.7	6.42	1351	35	cell organization and biogenesis;transport	other membranes;other cell component	other molecular function	Pf00004, Pf02861, Pf07724, Pf10431, Pf17871	824048	CLPC2	A0A1I9LLC3; ath:AT3G48870; NP_001325472.1; Q93ZM4; Q9M2Z6; Q9SXJ7	AT3G48870		0	0		1.58677e+06								12164.7		1.09042e+06			1.45519				0.011156
	FALSE	High	Master Protein	NP_567513.4	acyl-CoA oxidase 1 [Arabidopsis thaliana]	0	250.808	70	39	572	39	664	74.3	7.66	1397.2	39	other metabolic processes;stress response;other biological processes	other cytoplasmic organelle	other molecular function	Pf01756, Pf02770, Pf14749	827381	ACX1	ath:AT4G16760; NP_567513.4; O23518; O65202	AT4G16760		0	0		8.47408e+07	6.19284e+07	5.34334e+07	4.27335e+07	2.55439e+07	2.18287e+07	4.31577e+07	4.77976e+07	6.83115e+07	7.18831e+07	7.70137e+07		0.4987	0.895934	0.0122776	0.403438	0.0990385	0.713097	0.0379516	0.450299	0.326593
	FALSE	High	Master Protein	NP_201420.1	ferredoxin-NADP[+]-oxidoreductase 1 [Arabidopsis thaliana]	0	247.436	58	30	593	25	360	40.3	8.13	1512.91	30	other metabolic processes	other membranes;other cell component	nucleic acid binding activity;other molecular function	Pf00175	836751	LFNR1	ath:AT5G66190; NP_201420.1; Q0WWE2; Q9FKW6; Q9SUJ3	AT5G66190		0	0		4.95249e+07	4.79933e+07	6.37008e+07	9.17579e+07	7.5013e+07	7.63872e+07	2.19613e+08	1.07069e+08	8.39282e+07	9.60225e+07	9.11279e+07		0.00740152	0.574294	0.13436	0.866177	0.410145	1.46267	0.0205959	1.50825	0.184154
	FALSE	High	Master Protein	NP_001118688.1	glutathione-disulfide reductase [Arabidopsis thaliana]	0	247.215	74	29	524	29	499	53.8	6.8	1472	29	other metabolic processes;other biological processes	other cell component	other molecular function	Pf02852, Pf07992	822003		ath:AT3G24170; NP_001118688.1; P48641; Q2V3T0; Q94BM6; Q9C5I4	AT3G24170	Cadmium and glutathione	1	0		2.44845e+08	8.09569e+07	7.38983e+07	4.19813e+07	6.08273e+07	3.49493e+07	3.23731e+08	4.90837e+07	7.22726e+07	7.92905e+07	8.87017e+07		0.471171	1.58619	0.025349	0.546684	0.540497	1.7663	0.257066	0.344653	0.89275
	FALSE	High	Master Protein	NP_190651.1	photosystem II subunit O-2 [Arabidopsis thaliana]	0	246.663	67	25	856	10	331	35	6.16	2649.1	25	cell organization and biogenesis;other metabolic processes;other biological processes	other membranes;other cell component	nucleic acid binding activity;other molecular function	Pf01716	824246	PSBO2	ath:AT3G50820; NP_190651.1; Q9S841	AT3G50820		0	14		4.94013e+08	4.03008e+08	4.28698e+08	2.84834e+08	2.37118e+08	2.20253e+08	3.07495e+08	1.91491e+08	3.71008e+08	4.47077e+08	5.5045e+08		0.456018	0.886004	0.0954628	0.496031	0.0748332	0.581434	0.00580869	0.559852	0.082752
	FALSE	High	Master Protein	NP_199112.1	thioredoxin 3 [Arabidopsis thaliana]	0	245.634	95	19	712	19	118	13.1	5.14	2299.45	19	cell organization and biogenesis;stress response;other biological processes	cytosol	nucleic acid binding activity;other molecular function	Pf00085	834313	TRX3	ath:AT5G42980; NP_199112.1; Q42403	AT5G42980		0	0		2.57929e+08	3.64978e+08	2.41791e+08	4.36278e+08	3.78919e+08	4.03255e+08	3.13108e+08	6.66593e+08	3.68078e+08	1.69907e+08	1.99165e+08		0.103409	1.56193	0.00258386	2.20093	0.135167	2.43454	0.075926	1.40911	0.277663
	FALSE	High	Master Protein	NP_001190276.1	G-box regulating factor 6 [Arabidopsis thaliana]	0	245.604	67	19	635	9	273	31	5.33	1826.24	19							NP_001190276.1			0	0		1.35897e+08	8.6545e+07	9.57352e+07	1.2585e+08	5.12328e+07	1.02781e+08	1.01113e+08	6.37016e+06	8.03155e+07	8.6537e+07	8.93015e+07		0.353775	1.20632	0.830551	1.06106	0.471437	0.712013	0.661108	0.879584	0.272605
	FALSE	High	Master Protein	NP_188060.1	Aldolase-type TIM barrel family protein [Arabidopsis thaliana]	0	244.147	91	29	623	11	367	40.3	9.13	1441.67	29	other metabolic processes;stress response		nucleic acid binding activity;other molecular function	Pf01070	820665	GLO1	ath:AT3G14420; B9DHI6; NP_188060.1; Q8VZA4; Q944K6; Q9LRR9	AT3G14420		0	23		6.73638e+07	7.61589e+07	6.03188e+07	3.194e+07	6.47119e+07	3.67527e+07	3.7514e+07	7.85097e+07	5.12917e+07	6.15738e+07	5.08655e+07		0.218393	1.2086	0.387516	0.790973	0.975281	0.992034	0.134328	0.654453	0.42494
	FALSE	High	Master Protein	NP_177875.1	PDI-like 1-2 [Arabidopsis thaliana]	0	243.989	74	38	529	30	508	56.3	5	1032	38	stress response;other biological processes	ER/Golgi;other cell component	other molecular function	Pf00085, Pf13848	844087	PDIL1-2	ath:AT1G77510; NP_177875.1; Q0WV97; Q9SRG3	AT1G77510		0	1		4.06243e+07	4.11398e+07	3.13428e+07	3.8811e+07	2.29199e+07	2.05817e+07	4.10882e+07	4.41156e+07	4.71772e+07	4.01175e+07	5.05514e+07		0.352312	0.831649	0.109704	0.605224	0.857086	0.973366	0.211491	0.72774	0.172004
	FALSE	High	Master Protein	NP_196079.1	sulfite reductase [Arabidopsis thaliana]	0	243.884	56	35	624	35	642	71.9	8.31	1794.68	35	other metabolic processes;stress response;other biological processes	other cell component	nucleic acid binding activity;other molecular function	Pf01077, Pf03460	830336	SIR	ath:AT5G04590; NP_196079.1; O23650; Q0WMF4; Q42590; Q94AB9; Q9LZ66	AT5G04590		0	0		1.35063e+08	1.08876e+08	1.40947e+08	1.17358e+08	1.17077e+08	7.62226e+07	1.32336e+08	1.38617e+08	1.57188e+08	1.42334e+08	1.30021e+08		0.546829	0.942119	0.128597	0.760423	0.548693	1.048	0.222703	0.807141	0.312697
	FALSE	High	Master Protein	NP_001190925.1	ankyrin repeat-containing protein 2 [Arabidopsis thaliana]	0	242.471	82	21	461	18	350	38	4.64	1583.01	21	stress response;transport;developmental processes;other biological processes	nucleus;other cell component		Pf13637	829697	AKR2	F4JN13; NP_001190925.1	AT4G35450		0	3		6.23602e+07	5.28668e+07	6.19509e+07	8.22024e+07	3.7432e+07	3.34878e+07	6.46354e+07	1.23074e+08	5.9029e+07	2.56599e+08	2.77493e+08		0.0205422	0.221158	0.00143142	0.191131	0.00516096	0.307985	0.661381	0.864229	0.374949
	FALSE	High	Master Protein	NP_194537.7	Tetratricopeptide repeat (TPR)-like superfamily protein [Arabidopsis thaliana]	0	241.893	33	43	462	37	1819	199	6.16	1058.18	43	cell cycle OR cell proliferation;cell organization and biogenesis;other biological processes	cytosol;nucleus;other cell component	nucleic acid binding activity	Pf12807, Pf13424, Pf15044	828923	REC2	ath:AT4G28080; F4JKH6; NP_194537.7; Q9SUD1	AT4G28080		0	6		4.52203e+07	4.41637e+07	3.31877e+07	1.9566e+07	2.84608e+07	2.22983e+07	3.2362e+07	5.1614e+07	2.83364e+07	4.18443e+07	4.25376e+07		0.762344	0.968389	0.0177524	0.555609	0.576294	0.887335	0.0251285	0.573746	0.702436
	FALSE	High	Master Protein	NP_172153.1	photosystem II subunit P-1 [Arabidopsis thaliana]	0	240.814	59	17	1093	15	263	28.1	7.39	3777.33	17	other metabolic processes	other membranes;other cell component	nucleic acid binding activity;other molecular function	Pf01789	837178	PSBP1	ath:AT1G06680; NP_172153.1; Q42029	AT1G06680		0	2		7.44792e+08	8.26741e+08	6.68898e+08	9.05281e+08	7.12722e+08	6.69927e+08	7.96175e+08	4.00876e+08	8.82751e+08	6.58774e+08	6.24498e+08		0.137177	1.16392	0.233124	1.18859	0.761715	1.08047	0.863738	1.0212	0.758261
	FALSE	High	Master Protein	NP_565868.1	NAD(P)-binding Rossmann-fold superfamily protein [Arabidopsis thaliana]	0	240.738	69	23	645	21	325	34.9	8.31	2023.87	23			other molecular function	Pf13460	818343		ath:AT2G37660; NP_565868.1; O80934; Q94B61	AT2G37660		0	0		6.66516e+07	1.5912e+08	8.03784e+07	1.3158e+08	8.8434e+07	1.16869e+08	1.50846e+08	1.82461e+08	1.31309e+08	1.07157e+08	1.11604e+08		0.823184	0.932983	0.840689	1.02664	0.0895986	1.4159	0.767992	1.10038	0.20193
	FALSE	High	Master Protein	NP_187555.1	Heat shock protein 70 (Hsp 70) family protein [Arabidopsis thaliana]	0	240.27	55	34	674	10	649	71.1	5.07	1820.56	34	stress response;other biological processes	nucleus;other cell component	nucleic acid binding activity;other molecular function	Pf00012	820102	HSP70-3	ath:AT3G09440; NP_187555.1; O65719; Q42345; Q56WH5; Q96267	AT3G09440		0	1		7.32006e+06	1.27847e+07	8.1768e+06	4.06733e+06	1.71937e+07	5.4277e+06	8.22302e+06	1.68971e+07	7.55889e+06	3.36209e+06	5.06675e+06		0.0772431	2.23689	0.378338	2.1109	0.149132	2.5847	0.914444	0.94368	0.698546
	FALSE	High	Master Protein	NP_176773.1	thioredoxin-dependent peroxidase 1 [Arabidopsis thaliana]	0	238.611	96	19	769	17	162	17.4	5.36	2745.34	19	other metabolic processes;stress response;other biological processes	other cell component	other molecular function	Pf08534	842910	PRXIIB	ath:AT1G65980; NP_176773.1; Q9XEX2	AT1G65980		0	2		1.17554e+08	1.25316e+08	1.31989e+08	1.97215e+08	1.30897e+08	1.13261e+08	1.39284e+08	2.34405e+08	1.84638e+08	1.00861e+08	1.14781e+08		0.188253	1.15889	0.261178	1.36453	0.0966919	1.72609	0.478139	1.17744	0.153061
	FALSE	High	Master Protein	NP_001118695.1	rotamase FKBP 1 [Arabidopsis thaliana]	0	238.544	45	33	477	33	562	62.9	5.58	1068.78	33	stress response;developmental processes	nucleus;other cell component	other molecular function	Pf00254, Pf00515	822117	ROF1	B3H746; NP_001118695.1	AT3G25230		0	0		6.16248e+07	5.43386e+07	3.55618e+07	2.48823e+07	1.82973e+07	1.76812e+07	2.56753e+07	1.2275e+07	1.97343e+07	7.67154e+07	7.69298e+07		0.0770851	0.657468	0.00162485	0.264075	0.00447514	0.250294	0.0503328	0.401655	0.0378909
	FALSE	High	Master Protein	NP_564167.1	general regulatory factor 10 [Arabidopsis thaliana]	0	237.905	95	23	565	21	254	28.9	4.81	1605.57	23	signal transduction	other cell component		Pf00244	838837	GRF10	ath:AT1G22300; NP_564167.1; P48347; Q9LME5	AT1G22300		0	2		7.57368e+07	5.41106e+07	4.78262e+07	1.57666e+07	1.13846e+07	1.49987e+07	3.03632e+07	3.01396e+07	2.16128e+07	1.29979e+08	1.29791e+08		0.0140025	0.455977	0.000126976	0.108172	0.000779528	0.210739	0.0306151	0.237232	0.0515709
	FALSE	High	Master Protein	NP_191703.1	cysteine synthase C1 [Arabidopsis thaliana]	0	237.792	50	27	575	27	368	39.9	8.54	1482.76	27	other metabolic processes;developmental processes;other biological processes	mitochondrion;other cell component	other molecular function	Pf00291	825317	CYSC1	ath:AT3G61440; F4JEA0; F4JEA1; NP_191703.1; Q9S757	AT3G61440		0	0		9.99334e+07	1.16278e+08	1.07663e+08	1.23117e+08	1.70205e+08	8.65727e+07	1.06332e+08	1.85139e+08	1.48855e+08	1.06647e+08	1.29801e+08		0.531902	0.913169	0.776386	1.07112	0.350538	1.2415	0.523111	1.17297	0.227167
	FALSE	High	Master Protein	NP_001320544.1	nudix hydrolase homolog 3 [Arabidopsis thaliana]	0	237.61	58	42	398	42	772	86.8	5.44	774.78	42		other cell component	other molecular function	Pf00293, Pf03571	844308	NUDT3	ath:AT1G79690; NP_001320544.1; Q8GY80; Q8L831; Q93ZN1; Q9MA07	AT1G79690		0	0		4.59283e+07	4.55733e+07	3.61174e+07	2.37162e+07	2.60454e+07	2.72312e+07	4.30829e+07	3.91997e+07	3.04871e+07	7.29331e+07	8.76961e+07		0.0813249	0.529663	0.0803982	0.319547	0.0605161	0.468033	0.0254569	0.603303	0.372311
	FALSE	High	Master Protein	NP_001322636.1	isopropylmalate dehydrogenase 3 [Arabidopsis thaliana]	0	237.556	67	29	591	15	419	45.7	6.46	1719.43	29	other metabolic processes		other molecular function	Pf00180	840006	IMD3	A0A1P8AUM8; NP_001322636.1	AT1G31180		0	13		7.77899e+07	8.67831e+07	7.90155e+07	1.21712e+08	9.84377e+07	8.82208e+07	1.10643e+08	8.15663e+07	1.23861e+08	4.88776e+07	6.79424e+07		0.230667	1.39011	0.0550393	1.7598	0.0586388	1.80374	0.153148	1.26595	0.18801
	FALSE	High	Master Protein	NP_194821.1	Cytosol aminopeptidase family protein [Arabidopsis thaliana]	0	234.103	57	28	599	15	583	61.3	7.08	1785.44	28	protein metabolism;developmental processes	other cell component	other molecular function	Pf00883, Pf02789	829216	LAP2	ath:AT4G30920; NP_194821.1; O65557; Q944P7	AT4G30920		0	6		5.74897e+07	8.41935e+07	6.80869e+07	8.23102e+07	6.22175e+07	9.06957e+07	8.2553e+07	1.65211e+08	9.58487e+07	5.39485e+07	6.03927e+07		0.240097	1.22306	0.117075	1.37147	0.152601	2.00344	0.500962	1.12134	0.218107
	FALSE	High	Master Protein	NP_173786.1	Oxidoreductase, zinc-binding dehydrogenase family protein [Arabidopsis thaliana]	0	232.203	67	26	736	26	386	41	8.35	2157.22	26	stress response	other cell component	other molecular function	Pf08240, Pf13602	838984	AOR	ath:AT1G23740; NP_173786.1; Q945P3; Q9ZUC1	AT1G23740		0	0		2.13715e+08	2.00761e+08	1.84324e+08	1.32169e+08	1.69806e+08	1.45574e+08	1.63441e+08	2.2789e+08	1.72161e+08	1.98461e+08	1.87154e+08		0.553687	1.03523	0.0431884	0.77374	0.831867	0.974187	0.0247838	0.74741	0.632329
	FALSE	High	Master Protein	NP_178011.1	vacuolar ATP synthase subunit A [Arabidopsis thaliana]	0	231.646	72	33	514	33	623	68.8	5.24	1327.25	33	cell organization and biogenesis;other metabolic processes;transport;developmental processes	other membranes	transporter activity;other molecular function	Pf00006, Pf02874, Pf16886	844228	VHA-A	ath:AT1G78900; NP_178011.1; O23654	AT1G78900		0	0		5.20866e+07	5.28005e+07	5.89565e+07	3.94335e+07	3.57738e+07	3.36644e+07	5.20003e+07	5.89582e+07	3.71678e+07	4.94169e+07	3.72971e+07		0.289351	1.25965	0.442476	0.837018	0.548289	1.13881	0.00329716	0.664485	0.5075
	FALSE	High	Master Protein	NP_179713.1	triosephosphate isomerase [Arabidopsis thaliana]	0	230.24	75	26	674	25	315	33.3	7.83	2023.48	26	cell organization and biogenesis;other metabolic processes;developmental processes;other biological processes	cytosol;other cell component	other molecular function	Pf00121	816652	TIM	ath:AT2G21170; NP_179713.1; Q9SKP6	AT2G21170		0	1		1.70924e+08	2.16454e+08	1.84178e+08	2.8953e+08	2.37085e+08	3.13946e+08	3.06439e+08	1.27166e+08	2.63603e+08	2.86064e+08	2.94379e+08		0.0124165	0.65646	0.703493	0.965426	0.396765	0.800777	0.0374697	1.47066	0.522974
	FALSE	High	Master Protein	NP_849951.1	alanine:glyoxylate aminotransferase [Arabidopsis thaliana]	0	230.238	87	27	729	27	401	44.2	7.83	1840.36	27	other metabolic processes	other cytoplasmic organelle	nucleic acid binding activity;other molecular function	Pf00266	815822	AGT1	ath:AT2G13360; NP_849951.1; O81248; Q56YA5	AT2G13360		0	0		8.3464e+07	1.07629e+08	1.17879e+08	1.18773e+08	1.06849e+08	1.24777e+08	1.32624e+08	1.35292e+08	1.53551e+08	7.82585e+07	6.70999e+07		0.0838376	1.41706	0.0159052	1.60706	0.00480373	1.933	0.315483	1.13408	0.0451824
	FALSE	High	Master Protein	NP_188194.1	phospholipase D alpha 1 [Arabidopsis thaliana]	0	230.083	70	36	405	36	810	91.8	5.87	1043.1	36	other metabolic processes;developmental processes;signal transduction;other biological processes	plasma membrane;other membranes;mitochondrion;ER/Golgi;nucleus;other cytoplasmic organelle;other cell component	enzyme regulator activity;other molecular function	Pf00168, Pf00614, Pf12357	820816	PLDALPHA1	ath:AT3G15730; NP_188194.1; Q0WV84; Q38882; Q944M4; Q9LW06	AT3G15730		0	0		4.21493e+07	6.4289e+07	5.86876e+07	6.47979e+07	6.04508e+07	3.97219e+07	9.14734e+07	7.80279e+07	9.99218e+07	3.69243e+07	4.33921e+07		0.14572	1.37063	0.188962	1.36934	0.00769504	2.23635	0.996198	0.999059	0.0195794
	FALSE	High	Master Protein	NP_568179.1	Ribosomal protein S4 (RPS4A) family protein [Arabidopsis thaliana]	0	228.318	76	26	789	2	262	29.9	10.17	1858.8	26	protein metabolism;other metabolic processes	cytosol;translational apparatus	nucleic acid binding activity;other molecular function	Pf00467, Pf00900, Pf01479, Pf08071, Pf16121	830600	RPS4B	ath:AT5G07090; NP_568179.1; P49204; Q42346; Q9FL39; Q9LYQ6	AT5G07090		0	0		4.43375e+06	1.01301e+07	6.04798e+06	6.8247e+06	5.7373e+06	2.72258e+06	4.94832e+06	1.41874e+07	1.16033e+07	115669	4.12972e+06		0.193751	3.23673	0.347909	2.40018	0.097254	4.82703	0.448228	0.741546	0.366166
	FALSE	High	Master Protein	NP_563841.1	plant/protein (Protein of unknown function, DUF538) [Arabidopsis thaliana]	0	228.235	92	24	672	24	179	19.9	5.38	1600.68	24	other biological processes	plasma membrane;other membranes;ER/Golgi;other cytoplasmic organelle		Pf04398	837452		ath:AT1G09310; NP_563841.1; Q9ZPZ4	AT1G09310		0	0		1.01266e+08	3.70857e+07	5.14646e+07	4.00043e+07	4.08099e+07	2.48572e+07	4.2418e+07	1.09653e+08	5.01494e+07	1.76133e+08	1.64384e+08		0.0241423	0.371623	0.00133968	0.206884	0.0329013	0.395909	0.283562	0.556704	0.892822
	FALSE	High	Master Protein	NP_001117556.1	glutamate decarboxylase 2 [Arabidopsis thaliana]	0	228.135	68	27	448	23	494	56.1	5.4	1241.4	27	other metabolic processes		other molecular function	Pf00282	842908	GAD2	ath:AT1G65960; NP_001117556.1; Q42472; Q8RXH0; Q944L6	AT1G65960		0	4		3.72926e+07	3.77475e+07	4.34021e+07	4.08664e+07	2.90421e+07	2.9494e+07	5.35198e+07	7.89944e+07	5.6754e+07	4.95903e+07	4.59472e+07		0.0589409	0.826497	0.0484958	0.693637	0.191378	1.32073	0.240667	0.839249	0.090766
	FALSE	High	Master Protein	NP_564337.1	glycyl-tRNA synthetase / glycine-tRNA ligase [Arabidopsis thaliana]	0	226.921	56	39	517	39	729	81.9	7.01	1057.56	39	protein metabolism;RNA metabolism OR transcription;other metabolic processes	cytosol;mitochondrion;other cell component	other molecular function	Pf00458, Pf00587, Pf03129	839866		ath:AT1G29880; NP_564337.1; O23627; Q8LBY0; Q949T7	AT1G29880		0	0		6.24898e+07	9.53296e+07	8.4218e+07	2.39127e+08	1.18649e+08	9.8062e+07	1.1011e+08	1.04666e+08	9.60665e+07	7.82668e+07	6.47478e+07		0.492883	1.12826	0.20682	2.1249	0.0692418	1.449	0.243608	1.88334	0.126343
	FALSE	High	Master Protein	NP_567346.2	nucleoside diphosphate kinase [Arabidopsis thaliana]	0	226.872	91	21	903	21	149	16.5	6.79	2507.48	21	other metabolic processes;stress response	nucleus;other cytoplasmic organelle	kinase activity;other molecular function	Pf00334	826515	NDK1	ath:AT4G09320; F4JJZ8; NP_567346.2; P39207; Q41989; Q94JY5	AT4G09320		0	0		3.50736e+08	2.92053e+08	3.14661e+08	4.24451e+08	3.80775e+08	4.52583e+08	3.60857e+08	4.7411e+08	4.83584e+08	2.35407e+08	3.37181e+08		0.634071	1.11476	0.194835	1.46447	0.130417	1.53519	0.0221179	1.31371	0.0756541
	FALSE	High	Master Protein	NP_171847.4	Coproporphyrinogen III oxidase [Arabidopsis thaliana]	0	225.402	68	25	783	25	386	43.8	6.7	2110.84	25	other metabolic processes	other cell component	other molecular function	Pf01218	839489	CPX1	ath:AT1G03475; NP_171847.4; Q546I5; Q94JR5; Q9LR75	AT1G03475		0	0		1.89598e+08	1.26609e+08	1.05144e+08	1.78477e+08	1.15172e+08	1.50702e+08	1.01583e+08	1.79308e+08	1.70824e+08	1.26793e+08	1.45031e+08		0.87902	1.03339	0.596058	1.0898	0.622707	1.10786	0.819515	1.05459	0.788748
	FALSE	High	Master Protein	NP_196527.1	pyrophosphorylase 6 [Arabidopsis thaliana]	0	225.24	54	26	566	26	300	33.4	6.01	1488.01	26	other metabolic processes	other cell component	other molecular function	Pf00719	830824	PPA6	ath:AT5G09650; NP_196527.1; Q8LBD6; Q9LXC9	AT5G09650		0	0		7.99021e+07	9.84059e+07	8.94679e+07	7.21967e+07	8.36164e+07	5.16325e+07	7.1067e+07	8.80368e+07	7.50835e+07	1.03407e+08	9.96864e+07		0.138505	0.87899	0.069236	0.680952	0.0335628	0.768733	0.153649	0.774698	0.204955
	FALSE	High	Master Protein	NP_001190621.1	general regulatory factor 8 [Arabidopsis thaliana]	0	225.24	75	24	624	13	260	29.5	5.39	1773.75	24	stress response;signal transduction			Pf00244	836668	GRF8	F4KHY7; NP_001190621.1	AT5G65430		0	10		1.17975e+08	9.88389e+07	7.74745e+07	8.23834e+07	5.0446e+07	7.80526e+07	7.33189e+07	1.6789e+07	5.33937e+07	1.01554e+08	9.92021e+07		0.863716	0.977268	0.0930979	0.700292	0.0858304	0.476537	0.146877	0.716582	0.075241
	FALSE	High	Master Protein	NP_568098.1	NAD(P)-binding Rossmann-fold superfamily protein [Arabidopsis thaliana]	0	222.962	98	25	537	23	253	27.1	6.62	1428.88	25	other biological processes		other molecular function	Pf13460	830851		ath:AT5G02240; NP_568098.1; Q94EG6; Q9LZK8	AT5G02240		0	2		7.40502e+07	9.7153e+07	7.3081e+07	9.21937e+07	1.12236e+08	8.58802e+07	1.08704e+08	1.02775e+08	1.22565e+08	9.31284e+07	1.07744e+08		0.181745	0.810745	0.757967	0.963497	0.353226	1.10865	0.24195	1.18841	0.0421831
	FALSE	High	Master Protein	NP_201458.1	PS II oxygen-evolving complex 1 [Arabidopsis thaliana]	0	222.451	55	24	909	9	332	35.1	5.66	2799.54	24	cell organization and biogenesis;other metabolic processes;other biological processes	other membranes;other cell component	nucleic acid binding activity;other molecular function	Pf01716	836789	PSBO1	ath:AT5G66570; NP_201458.1; O81917; P23321; Q41998; Q8L7F1; Q8LAT1; Q93Y28; Q93ZP8; Q94JV7	AT5G66570		0	0		1.14361e+08	8.05902e+07	7.32128e+07	1.49746e+07	2.7973e+06	1.81347e+07	9.63934e+06	2.89389e+06	7.48785e+06	1.69197e+08	1.73628e+08		0.020469	0.521478	0.000151636	0.0698249	7.13963e-05	0.0389335	0.0164238	0.133898	0.0205393
	FALSE	High	Master Protein	NP_001030711.1	Mannose-binding lectin superfamily protein [Arabidopsis thaliana]	0	222.2	78	21	418	21	300	32	5.22	1247.53	21	other biological processes		other molecular function	Pf01419	820893	JAL33	ath:AT3G16450; NP_001030711.1; O04311	AT3G16450		0	0		4.28029e+07	4.36162e+07	4.51615e+07	3.52825e+07	2.07815e+07	1.61982e+07	3.24599e+07	4.77289e+07	2.83253e+07	5.36605e+07	5.43414e+07		0.00142449	0.812212	0.0346445	0.446055	0.0938071	0.669829	0.0731775	0.549186	0.321949
	FALSE	High	Master Protein	NP_200650.1	Ribosomal protein S4 (RPS4A) family protein [Arabidopsis thaliana]	0	222.16	76	27	763	3	262	29.8	10.21	1797.56	27	protein metabolism;other metabolic processes		nucleic acid binding activity;other molecular function	Pf00467, Pf00900, Pf01479, Pf08071, Pf16121	835955	RPS4D	ath:AT5G58420; NP_200650.1; Q8VYK6; Q944M1; Q9FGI0	AT5G58420		0	28		1.6067e+08	1.9447e+08	1.2693e+08	1.30459e+08	1.33044e+08	1.14282e+08	9.56605e+07	1.80672e+08	1.2329e+08	1.73152e+08	1.91429e+08		0.39668	0.881503	0.0418341	0.690811	0.181725	0.730743	0.210498	0.783673	0.438049
	FALSE	High	Master Protein	NP_851227.1	actin depolymerizing factor 3 [Arabidopsis thaliana]	0	218.682	88	17	527	12	139	15.9	6.34	1508.44	17	cell organization and biogenesis	cytoskeleton;other cell component	cytoskeletal activity	Pf00241	836110	ADF3	ath:AT5G59880; NP_851227.1; Q9ZSK4	AT5G59880		0	8		7.0079e+07	8.44831e+07	6.69256e+07	1.21842e+08	9.65614e+07	9.36108e+07	1.05856e+08	1.24754e+08	1.08699e+08	1.00618e+08	1.00819e+08		0.038059	0.733028	0.748918	1.03263	0.169886	1.12296	0.0567759	1.40872	0.00809766
	FALSE	High	Master Protein	NP_001331465.1	Aldolase-type TIM barrel family protein [Arabidopsis thaliana]	0	217.935	74	22	589	13	309	33.2	6.11	1526.57	22	other metabolic processes;stress response;other biological processes	plasma membrane;other membranes;cytosol;other cell component	other molecular function	Pf01680	831738	PDX13	ath:AT5G01410; NP_001331465.1; Q3KRU4; Q8L940; Q9M032	AT5G01410		0	0		8.32225e+07	8.04035e+07	6.91284e+07	4.38257e+07	5.91402e+07	2.77478e+07	4.25629e+07	4.24076e+07	4.5211e+07	1.22103e+08	1.14416e+08		0.00697463	0.656056	0.00753868	0.368437	0.0246645	0.366937	0.0459847	0.561595	0.012605
	FALSE	High	Master Protein	NP_001319873.1	photosystem II subunit Q-2 [Arabidopsis thaliana]	0	217.656	58	22	946	20	230	24.6	9.72	2557.66	22	other metabolic processes	other membranes	other molecular function	Pf05757	825866	PSBQ2	ath:AT4G05180; NP_001319873.1; Q41932; Q9M0X7	AT4G05180		0	0		3.90214e+08	6.39023e+08	5.0736e+08	7.14295e+08	7.58685e+08	6.28761e+08	6.57908e+08	3.16879e+08	6.28347e+08	4.82126e+08	5.5838e+08		0.927719	0.984519	0.0525902	1.34662	0.912037	1.02715	0.102253	1.36779	0.874627
	FALSE	High	Master Protein	NP_564625.1	Lactate/malate dehydrogenase family protein [Arabidopsis thaliana]	0	216.916	79	24	675	15	341	35.8	8.35	1946.08	24	other metabolic processes;stress response	mitochondrion;other cell component	other molecular function	Pf00056, Pf02866	841757		ath:AT1G53240; NP_564625.1; Q8LBB9; Q9MAH7; Q9ZP06	AT1G53240		0	10		7.53616e+07	9.1867e+07	7.31894e+07	9.30532e+07	1.00177e+08	7.81249e+07	7.14596e+07	2.37322e+08	8.59351e+07	5.83361e+07	6.68686e+07		0.0951112	1.28013	0.0374904	1.44486	0.322931	2.10172	0.305641	1.12868	0.434742
	FALSE	High	Master Protein	NP_001189892.1	Aldolase-type TIM barrel family protein [Arabidopsis thaliana]	0	216.778	90	27	518	11	367	40.3	8.97	1200.85	27	other metabolic processes;other biological processes	other cytoplasmic organelle	other molecular function	Pf01070	820664	GLO2	ath:AT3G14415; NP_001189892.1; Q56XF8; Q9LRS0	AT3G14415		0	0		5.65767e+06	4.48236e+06	4.72022e+06	4.25564e+06	3.08783e+06	3.20924e+06	4.0771e+06	1.51814e+07	5.57333e+06	8.24635e+06	7.5278e+06		0.01418	0.628042	0.00496273	0.445992	0.92117	1.04947	0.0497092	0.71013	0.440435
	FALSE	High	Master Protein	NP_187135.1	Ribosomal protein S3Ae [Arabidopsis thaliana]	0	216.724	74	30	571	14	262	29.8	9.76	1454.74	30	protein metabolism;other metabolic processes	translational apparatus	nucleic acid binding activity;other molecular function	Pf01015	819644	RPS3AA	ath:AT3G04840; NP_187135.1; Q9CAV0	AT3G04840		0	16		1.24144e+08	1.67737e+08	9.69921e+07	8.76339e+07	1.0196e+08	9.93181e+07	8.14638e+07	1.00106e+08	9.7019e+07	9.51464e+07	1.11595e+08		0.334914	1.25398	0.544847	0.931638	0.406024	0.89835	0.244315	0.742948	0.210786
	FALSE	High	Master Protein	NP_199225.1	RmlC-like cupins superfamily protein [Arabidopsis thaliana]	0	216.469	67	26	780	25	472	52.6	7.8	2223.91	26	developmental processes;other biological processes	other cytoplasmic organelle	other molecular function	Pf00190	834435	CRA1	ath:AT5G44120; NP_199225.1; P15455; Q3E711; Q56Z11; Q9FFH7	AT5G44120		0	1		2.16644e+08	2.26002e+08	2.16166e+08	2.1359e+08	1.93797e+08	2.11831e+08	2.07348e+08	2.36928e+08	1.95652e+08	3.6472e+08	2.5569e+08		0.344073	0.707933	0.304572	0.665386	0.315295	0.687639	0.16073	0.9399	0.663821
	FALSE	High	Master Protein	NP_191873.1	chloroplast stem-loop binding protein of 41 kDa [Arabidopsis thaliana]	0	215.893	73	28	393	28	406	43.9	8.43	1021.41	28	cell organization and biogenesis;protein metabolism;RNA metabolism OR transcription;other metabolic processes;other biological processes	translational apparatus;other cell component	nucleic acid binding activity	Pf01370	825489	CSP41A	ath:AT3G63140; NP_191873.1; Q9LYA9	AT3G63140		0	0		5.36747e+07	8.11592e+07	6.76138e+07	7.3502e+07	9.98081e+07	6.49072e+07	8.34182e+07	8.13276e+07	7.2507e+07	8.60016e+07	8.22234e+07		0.165579	0.802289	0.699866	0.944042	0.284755	0.940221	0.419695	1.17669	0.280125
	FALSE	High	Master Protein	NP_568375.2	Translation elongation factor EF1B/ribosomal protein S6 family protein [Arabidopsis thaliana]	0	215.665	70	17	724	13	224	24.2	4.56	2169.75	17	protein metabolism;other metabolic processes	other cell component	enzyme regulator activity;nucleic acid binding activity	Pf00736	832071		ath:AT5G19510; NP_568375.2; Q9SCX3	AT5G19510		0	4		2.0578e+08	3.3326e+08	2.36873e+08	1.02536e+08	9.6633e+07	1.76543e+08	1.91783e+08	1.26362e+08	1.55216e+08	1.45754e+08	1.80523e+08		0.118794	1.58539	0.309358	0.767675	0.849251	0.967197	0.0525299	0.484219	0.102102
	FALSE	High	Master Protein	NP_173468.1	cold-regulated 47 [Arabidopsis thaliana]	0	215.531	85	25	470	21	265	29.9	4.77	1388.49	25	stress response;other biological processes	other membranes	other molecular function	Pf00257	838632	COR47	ath:AT1G20440; NP_173468.1; P31168; Q39059	AT1G20440		0	4		8.00151e+07	1.14808e+08	7.33653e+07	9.02148e+07	8.08204e+07	5.0235e+07	8.73939e+07	1.55966e+08	1.11775e+08	5.11965e+07	9.7589e+07		0.639514	1.20168	0.983339	0.991451	0.26856	1.59126	0.42532	0.825056	0.30146
	FALSE	High	Master Protein	NP_001154564.1	jacalin-related lectin 22 [Arabidopsis thaliana]	0	215.331	88	31	510	31	458	50.4	5.3	1423.94	31			other molecular function	Pf01419	818516	JAL22	A8MR44; ath:AT2G39310; NP_001154564.1; O80950	AT2G39310		0	0		6.26552e+07	9.14198e+07	7.32054e+07	9.69143e+07	4.35035e+07	6.82098e+07	6.76278e+07	4.15392e+07	7.22868e+07	5.65679e+07	6.12678e+07		0.176555	1.28586	0.563649	1.18033	0.88689	1.02659	0.746227	0.91793	0.297478
	FALSE	High	Master Protein	NP_001190078.1	chloroplast RNA-binding protein 29 [Arabidopsis thaliana]	0	214.209	68	24	546	22	342	36	5.34	1453.07	24	RNA metabolism OR transcription;other metabolic processes;stress response;other biological processes	other cell component	nucleic acid binding activity	Pf00076	824514	CP29A	ath:AT3G53460; NP_001190078.1; Q43349; Q94BT1; Q9LFH2	AT3G53460		0	2		1.10918e+08	8.83094e+07	1.21448e+08	7.79058e+07	1.58783e+08	1.95334e+08	2.13212e+08	8.17895e+07	1.5124e+08	1.88477e+08	1.81732e+08		0.00952301	0.577467	0.357754	0.777979	0.439405	0.803584	0.39852	1.34723	0.386096
	FALSE	High	Master Protein	NP_198861.4	A-kinase anchor-like protein [Arabidopsis thaliana]	0	214.072	23	38	197	38	2889	322.8	4.3	404.33	38	cell organization and biogenesis	cytosol			834043	MPO12.160	ath:AT5G40450; F4KHD5; NP_198861.4	AT5G40450		0	0		1.11773e+07	1.08126e+07	1.06737e+07	2.51941e+06	8.79433e+06	8.12632e+06	7.12485e+06	4.96339e+06	6.94489e+06	1.77294e+07	1.97143e+07		0.0744732	0.581559	0.0144274	0.346121	0.0098074	0.338876	0.156368	0.595161	0.018678
	FALSE	High	Master Protein	NP_849607.1	ascorbate peroxidase 1 [Arabidopsis thaliana]	0	213.905	60	18	511	18	250	27.5	6.13	1457.56	18	other metabolic processes;stress response;developmental processes;other biological processes		other molecular function	Pf00141	837304	APX1	ath:AT1G07890; NP_849607.1; Q05431; Q0WLU2; Q2V4P8; Q2V4P9	AT1G07890	Cadmium and glutathione	1	0		7.86382e+07	1.17532e+08	6.72552e+07	1.1839e+08	1.43219e+08	1.03402e+08	9.84217e+07	1.43122e+08	1.02259e+08	5.09032e+07	6.76939e+07		0.203573	1.48079	0.0224147	2.05183	0.0463376	1.93261	0.156633	1.38563	0.269118
	FALSE	High	Master Protein	NP_181241.1	PHE ammonia lyase 1 [Arabidopsis thaliana]	0	213.432	56	32	376	19	725	78.7	6.3	1006.46	32	other metabolic processes;stress response;developmental processes;other biological processes	other cell component	other molecular function	Pf00221	818280	PAL1	ath:AT2G37040; NP_181241.1; P35510; Q94AN1; Q9ZQD6	AT2G37040		0	13		4.13917e+07	4.82859e+07	4.00582e+07	3.10558e+07	2.67896e+07	3.83523e+07	4.37041e+07	3.57837e+07	5.1401e+07	3.63104e+07	3.73135e+07		0.122894	1.17476	0.29405	0.871074	0.268862	1.1852	0.0618662	0.74149	0.945302
	FALSE	High	Master Protein	NP_001119183.1	glutamate dehydrogenase 2 [Arabidopsis thaliana]	0	213.188	65	23	625	18	411	44.7	6.54	1755.78	23	other metabolic processes	mitochondrion	other molecular function	Pf00208, Pf02812	830635	GDH2	ath:AT5G07440; NP_001119183.1; Q38946	AT5G07440		0	6		1.53862e+08	1.44599e+08	9.86322e+07	1.98319e+08	1.46756e+08	1.17535e+08	1.57234e+08	1.41023e+08	1.82569e+08	9.37049e+07	1.13764e+08		0.246344	1.27599	0.15718	1.48652	0.0382766	1.54505	0.499117	1.16499	0.260284
	FALSE	High	Master Protein	NP_193583.1	P-loop containing nucleoside triphosphate hydrolases superfamily protein [Arabidopsis thaliana]	0	211.178	74	28	481	13	424	46.2	6.47	1063.23	28	other metabolic processes	other cell component	other molecular function	Pf01078, Pf17863	827580	CHLI1	ath:AT4G18480; NP_193583.1; P16127; Q0WUK7	AT4G18480		0	18		3.78019e+07	4.3128e+07	3.41144e+07	2.78756e+07	5.91463e+07	3.72069e+07	4.09491e+07	2.83305e+07	3.79394e+07	7.07157e+07	6.35378e+07		0.0214752	0.571279	0.096586	0.616887	0.0116512	0.532421	0.77698	1.07983	0.60596
	FALSE	High	Master Protein	NP_181080.1	glycine decarboxylase complex H [Arabidopsis thaliana]	0	210.264	69	11	657	7	165	17.9	5.34	2477.79	11	protein metabolism;other metabolic processes	mitochondrion;other cell component		Pf01597	818104	GDH1	ath:AT2G35370; NP_181080.1; P25855; Q0WR60	AT2G35370		0	5		2.28864e+08	3.717e+08	3.02432e+08	3.96108e+08	2.56999e+08	3.72015e+08	3.53427e+08	6.575e+08	3.65284e+08	1.92781e+08	2.12445e+08		0.1335	1.48558	0.0770139	1.6865	0.122082	2.2641	0.531647	1.13525	0.249797
	FALSE	High	Master Protein	NP_187734.1	Ribosomal protein L10 family protein [Arabidopsis thaliana]	0	210.052	75	19	697	2	323	34.4	5.15	2174.87	19	cell organization and biogenesis;protein metabolism;other metabolic processes	cytosol;translational apparatus	nucleic acid binding activity;other molecular function	Pf00428, Pf00466, Pf17777	820296	RPP0C	ath:AT3G11250; NP_187734.1; P57691; Q8LAM3	AT3G11250		0	0		327839	195725	224458	564594	278415	216302	204557	969994	666716	338496	419040		0.118495	0.658294	0.83974	0.932242	0.402236	1.6204	0.442212	1.41615	0.24085
	FALSE	High	Master Protein	NP_173387.1	dehydroascorbate reductase [Arabidopsis thaliana]	0	209.872	99	21	704	21	213	23.6	5.91	1979.07	21	protein metabolism;other metabolic processes;stress response;transport;developmental processes;other biological processes	cytosol;mitochondrion;other cytoplasmic organelle	transporter activity;other molecular function	Pf13410, Pf13417	838544	DHAR1	A8MRM5; ath:AT1G19570; NP_173387.1; Q9FWR4; Q9LN37	AT1G19570		0	0		2.22295e+08	2.47672e+08	2.00416e+08	1.35413e+08	8.82207e+07	1.34152e+08	7.39362e+07	1.66835e+08	1.21879e+08	1.70029e+08	1.76806e+08		0.0598992	1.28857	0.0673878	0.687716	0.187545	0.697066	0.00759977	0.533703	0.042827
	FALSE	High	Master Protein	NP_197199.1	alkenal reductase [Arabidopsis thaliana]	0	209.391	85	24	548	20	345	38.1	6.18	1624.61	24	stress response	cytosol;nucleus	other molecular function	Pf00107, Pf16884	831560	AER	ath:AT5G16970; NP_197199.1; Q39172; Q501A9; Q8L865	AT5G16970		0	3		8.37453e+07	8.89653e+07	8.48054e+07	1.21449e+08	1.23978e+08	8.61953e+07	1.01993e+08	7.88865e+07	1.28528e+08	5.82986e+07	6.96015e+07		0.139119	1.34228	0.0475159	1.72855	0.0994083	1.61276	0.178117	1.28777	0.350887
	FALSE	High	Master Protein	NP_001327658.1	UDP-GLUCOSE PYROPHOSPHORYLASE 1 [Arabidopsis thaliana]	0	208.304	65	32	496	9	478	52.8	6.24	1246.07	32	other metabolic processes		other molecular function	Pf01704	821313	UGP1	A0A1I9LT02; NP_001327658.1	AT3G03250		0	0		8.38302e+06	1.09195e+07	1.06059e+07	2.21393e+07	2.36201e+07	2.18537e+07	1.47867e+07	846581	1.22361e+07	1.42299e+07	1.25076e+07		0.0771865	0.745728	0.0161211	1.68585	0.442987	0.694888	0.000411393	2.26067	0.889582
	FALSE	High	Master Protein	NP_192579.1	stromal ascorbate peroxidase [Arabidopsis thaliana]	0	208.197	67	26	481	23	372	40.4	8.28	1379.72	26	other metabolic processes;stress response;other biological processes	mitochondrion	other molecular function	Pf00141	826396	APXS	ath:AT4G08390; NP_192579.1; Q42592; Q9STM9	AT4G08390		0	3		1.06408e+08	1.36415e+08	1.06815e+08	1.33784e+08	6.75605e+07	1.20672e+08	1.03771e+08	5.21507e+07	1.32615e+08	6.38087e+07	8.77327e+07		0.103536	1.53814	0.274086	1.41663	0.499618	1.26934	0.711264	0.921002	0.489627
	FALSE	High	Master Protein	NP_177023.1	alpha-xylosidase 1 [Arabidopsis thaliana]	0	208.19	49	33	572	32	915	102.3	6.77	1217.33	33	cell organization and biogenesis;other metabolic processes;other biological processes	non-structural extracellular	other molecular function	Pf01055, Pf13802, Pf16863	843185	XYL1	ath:AT1G68560; NP_177023.1; P80846; Q9S7Y7; Q9ZP26	AT1G68560		0	1		5.92016e+07	7.39519e+07	4.87253e+07	4.6475e+07	6.2974e+07	2.96822e+07	4.52234e+07	8.07987e+07	6.35323e+07	4.51842e+07	4.72295e+07		0.185479	1.31206	0.987518	1.00368	0.239346	1.36743	0.307767	0.764966	0.850127
	FALSE	High	Master Protein	NP_187864.1	heat shock protein 70 [Arabidopsis thaliana]	0	207.683	46	29	578	5	650	71.1	5.25	1476.06	29	protein metabolism;other metabolic processes;stress response;other biological processes	nucleus;other cell component	other molecular function	Pf00012	820438	HSP70-4	ath:AT3G12580; NP_187864.1; Q9LHA8; Q9ZS55	AT3G12580		0	0		2.14896e+06	6.03374e+06	3.48567e+06		42216.9	4.90034e+06	6.88407e+06	1.41265e+07	2.21097e+06	1.70461e+06	1.14282e+06		0.15692	2.73191	0.740851	1.7358	0.20932	5.43684	0.666475	0.635379	0.384808
	FALSE	High	Master Protein	NP_186761.1	Pyridoxal phosphate (PLP)-dependent transferases superfamily protein [Arabidopsis thaliana]	0	207.263	57	27	479	27	563	59.9	6.87	1222.64	27	other metabolic processes		other molecular function	Pf01053	821292	CGS1	ath:AT3G01120; NP_186761.1; P55217; P92944; P93038; Q42550	AT3G01120		0	0		7.60255e+07	9.33311e+07	7.26516e+07	1.95e+07	3.05013e+07	3.0905e+07	4.02114e+07	5.17073e+07	3.95319e+07	1.02947e+08	1.11131e+08		0.0409028	0.753645	0.00180809	0.251953	0.00290334	0.409354	0.00426685	0.334312	0.0127237
	FALSE	High	Master Protein	NP_051044.1	ATP synthase CF1 alpha subunit (chloroplast) [Arabidopsis thaliana]	0	207.172	45	24	567	22	507	55.3	5.25	1711	24	other metabolic processes;stress response;transport	other membranes;other cell component	transporter activity;nucleic acid binding activity;other molecular function	Pf00006, Pf00306, Pf02874	844790	atpA	ath:ArthCp007; NP_051044.1; P56757	ATCG00120		0	3		1.16311e+08	1.45629e+08	1.24146e+08	9.43992e+07	7.76634e+07	8.68778e+07	1.15955e+08	6.51394e+07	8.59394e+07	8.40092e+07	7.70871e+07		0.0213364	1.59774	0.404027	1.07158	0.627809	1.10507	0.022358	0.670681	0.0968406
	FALSE	High	Master Protein	NP_178175.1	HOPW1-1-interacting 1 [Arabidopsis thaliana]	0	206.309	75	27	379	27	457	48.8	6.8	1006.96	27	other metabolic processes;stress response;developmental processes	other cell component	other molecular function	Pf00202	844399	WIN1	ath:AT1G80600; NP_178175.1; Q56ZU0; Q8LDM4; Q9M8M7	AT1G80600		0	0		6.58899e+07	8.22437e+07	6.97447e+07	1.28155e+08	9.1627e+07	1.04506e+08	9.40709e+07	4.92694e+07	9.57025e+07	4.86527e+07	4.874e+07		0.0399999	1.49141	0.0309283	2.2198	0.178598	1.63628	0.0620045	1.48839	0.69554
	FALSE	High	Master Protein	NP_199207.1	GroES-like zinc-binding dehydrogenase family protein [Arabidopsis thaliana]	0	205.313	74	29	606	29	379	40.7	6.95	1566.12	29	other metabolic processes	cytosol	other molecular function	Pf00107, Pf08240	834417	ADH2	ath:AT5G43940; NP_199207.1; Q0WWE1; Q43384; Q96533; Q9FND2	AT5G43940		0	0		1.29872e+08	1.33816e+08	1.20291e+08	1.31461e+08	1.44399e+08	8.16109e+07	1.41263e+08	6.73301e+07	1.39207e+08	1.1348e+08	1.20841e+08		0.147088	1.09246	0.927201	1.01704	0.964552	0.989525	0.692499	0.930965	0.67071
	FALSE	High	Master Protein	NP_001318231.1	rotamase CYP 3 [Arabidopsis thaliana]	0	204.096	94	20	575	17	173	18.5	8.43	1769.37	20	protein metabolism;other metabolic processes;stress response;signal transduction;other biological processes	other cell component	other molecular function	Pf00160	816161	CYP19-1	ath:AT2G16600; F4IL99; NP_001318231.1; Q38900	AT2G16600		0	3		8.49705e+07	1.27241e+08	8.12573e+07	1.26675e+08	1.31076e+08	1.31282e+08	1.26471e+08	1.70503e+08	1.22686e+08	6.21032e+07	8.81034e+07		0.335154	1.30251	0.144828	1.72666	0.0507484	1.86259	0.162082	1.32564	0.119427
	FALSE	High	Master Protein	NP_565178.1	glutathione S-transferase TAU 19 [Arabidopsis thaliana]	0	202.536	90	25	836	23	219	25.6	6.04	2035.09	25	other metabolic processes;stress response;other biological processes	other cell component	other molecular function	Pf02798, Pf13410	844174	GSTU19	ath:AT1G78380; NP_565178.1; Q8LBS1; Q9ZRW8	AT1G78380		0	2		4.28466e+08	4.81041e+08	3.92858e+08	5.80238e+08	4.54583e+08	5.47218e+08	4.14111e+08	4.62324e+08	5.04338e+08	2.75049e+08	3.43267e+08		0.093358	1.40421	0.0261836	1.70575	0.0651569	1.48875	0.119197	1.21474	0.514033
	FALSE	High	Master Protein	NP_001328008.1	31-kDa RNA binding protein [Arabidopsis thaliana]	0	202.466	50	17	735	17	329	35.8	4.65	2581.37	17	RNA metabolism OR transcription;other metabolic processes;stress response;other biological processes	other cell component	nucleic acid binding activity	Pf00076	828579	CP31A	ath:AT4G24770; NP_001328008.1; P92871; Q03394; Q04836; Q43350; Q94EH5	AT4G24770		0	0		1.0414e+08	1.58272e+08	1.25737e+08	1.72776e+08	1.20703e+08	1.69675e+08	2.13625e+08	1.97795e+08	1.99239e+08	2.12184e+08	2.06239e+08		0.0330184	0.618433	0.0788965	0.737936	0.407311	0.972952	0.339595	1.19324	0.0323915
	FALSE	High	Master Protein	NP_191026.1	glutathione reductase [Arabidopsis thaliana]	0	201.934	65	26	494	26	565	60.8	7.87	1135.97	26	other metabolic processes;other biological processes	mitochondrion;other cell component	other molecular function	Pf00070, Pf02852	824631	EMB2360	ath:AT3G54660; NP_191026.1; P42770	AT3G54660		0	0		1.01478e+08	1.2143e+08	9.47893e+07	7.12334e+07	5.7721e+07	6.53821e+07	1.2894e+08	3.50576e+07	7.20007e+07	2.93993e+08	2.85236e+08		0.000356996	0.365656	0.000181371	0.223672	0.0145519	0.271623	0.0205242	0.611702	0.426626
	FALSE	High	Master Protein	NP_171639.3	Tetratricopeptide repeat (TPR)-like superfamily protein [Arabidopsis thaliana]	0	199.771	30	37	365	31	1797	198.7	6.33	844.79	37	cell organization and biogenesis;other biological processes	cytosol;nucleus;other cell component	nucleic acid binding activity	Pf12807, Pf13424, Pf15044	839293	REC1	ath:AT1G01320; F4HS99; NP_171639.3; Q8H2C0; Q9LNJ1	AT1G01320		0	0		1.81936e+07	2.21965e+07	1.8591e+07	3.09384e+07	2.12835e+07	2.8424e+07	1.42223e+07	9.40844e+06	2.39947e+07	1.45597e+07	1.92817e+07		0.436653	1.16192	0.0774164	1.58871	0.845227	0.938212	0.114486	1.36732	0.47509
	FALSE	High	Master Protein	NP_001031202.1	Translation elongation factor EF1B, gamma chain [Arabidopsis thaliana]	0	199.298	54	23	454	13	413	46.4	5.71	1207.69	23	protein metabolism;other metabolic processes;other biological processes		nucleic acid binding activity;other molecular function	Pf00043, Pf00647, Pf02798	842147		ath:AT1G57720; NP_001031202.1; Q94C85; Q9FVT2	AT1G57720		0	0		1.17836e+07	2.029e+07	1.18556e+07	1.33489e+07	2.4939e+07	2.95113e+07	1.48181e+07	3.4258e+07	2.14941e+07	2.43884e+07	2.20706e+07		0.0797087	0.630365	0.909313	0.972892	0.963998	1.01265	0.24274	1.54338	0.259397
	FALSE	High	Master Protein	NP_195193.1	Ribosomal protein S3Ae [Arabidopsis thaliana]	0	197.573	78	30	480	14	262	29.8	9.74	1168.05	30	protein metabolism;other metabolic processes	cytosol;translational apparatus	nucleic acid binding activity;other molecular function	Pf01015	829619	RPS3AB	ath:AT4G34670; NP_195193.1; O82816; Q42262; Q42293	AT4G34670		0	0		1.69492e+07	3.90145e+07	2.83097e+07	1.3267e+07	3.74431e+07	9.45131e+06	1.52406e+07	5.80526e+07	3.16225e+07	1.85728e+07	2.77896e+07		0.576613	1.21181	0.773999	0.865091	0.452408	1.50863	0.503061	0.713884	0.657138
	FALSE	High	Master Protein	NP_567663.1	HSP70-interacting protein 1 [Arabidopsis thaliana]	0	196.945	48	20	405	20	441	46.6	4.93	1074.29	20	other biological processes	nucleus	other molecular function	Pf14559, Pf17830, Pf18253	828363		ath:AT4G22670; NP_567663.1; O49648; Q93YR3	AT4G22670		0	0		3.26082e+07	4.16192e+07	2.78187e+07	4.51135e+07	3.6231e+07	6.17694e+07	5.04543e+07	9.80895e+07	5.22836e+07	3.39801e+07	4.88926e+07		0.492715	0.820907	0.599391	1.15128	0.244722	1.61555	0.203765	1.40244	0.162183
	FALSE	High	Master Protein	NP_566958.3	RNA-binding (RRM/RBD/RNP motifs) family protein [Arabidopsis thaliana]	0	196.509	65	21	508	21	253	27.7	8.97	1611.96	21	RNA metabolism OR transcription;other metabolic processes;stress response;other biological processes	translational apparatus;other cell component	nucleic acid binding activity	Pf00076	824379	PSRP2	ath:AT3G52150; B9DG26; NP_566958.3; Q8VYM4; Q9SUZ0	AT3G52150		0	0		6.78551e+07	7.38875e+07	8.24866e+07	6.51985e+07	3.74275e+07	4.96896e+07	8.26761e+07	6.1599e+07	5.24955e+07	8.79102e+07	9.00365e+07		0.0712284	0.840061	0.0394789	0.570641	0.11836	0.737189	0.0768408	0.679285	0.426236
	FALSE	High	Master Protein	NP_568166.1	2-cysteine peroxiredoxin B [Arabidopsis thaliana]	0	195.557	64	18	832	6	273	29.8	5.74	3259.5	18	other metabolic processes;stress response;other biological processes	other cell component	other molecular function	Pf00578, Pf10417	830517		ath:AT5G06290; NP_568166.1; Q9C5R8; Q9FED5; Q9FNH9	AT5G06290		0	0		1.42839e+08	2.4492e+08	2.11627e+08	2.55853e+08	1.8902e+08	3.78413e+08	2.48368e+08	5.833e+08	2.90823e+08	1.76535e+08	1.57443e+08		0.392337	1.19646	0.189378	1.6434	0.18704	2.24065	0.319913	1.37355	0.23492
	FALSE	High	Master Protein	NP_195146.1	D-3-phosphoglycerate dehydrogenase [Arabidopsis thaliana]	0	195.303	58	29	480	29	603	63.3	6.58	1129.63	29	other metabolic processes;developmental processes	other cell component	other molecular function	Pf00389, Pf01842, Pf02826, Pf19304	829568	PGDH1	ath:AT4G34200; NP_195146.1; O49485; Q8LGJ6	AT4G34200		0	0		5.68508e+07	7.69337e+07	6.18383e+07	3.74818e+07	3.95994e+07	2.36043e+07	4.12795e+07	6.33694e+07	3.08261e+07	5.71775e+07	6.29943e+07		0.505077	1.08524	0.0209009	0.558565	0.257015	0.751563	0.0167756	0.514693	0.164899
	FALSE	High	Master Protein	NP_197501.1	RAS-related nuclear protein-1 [Arabidopsis thaliana]	0	194.991	94	25	741	25	221	25.3	6.86	2077.48	25	stress response;transport	cytosol;nucleus;other cell component	nucleic acid binding activity;other molecular function	Pf00071	832123	RAN1	ath:AT5G20010; NP_197501.1; P41916	AT5G20010		0	0		2.74017e+08	2.80412e+08	2.25799e+08	3.43048e+08	3.20109e+08	2.50982e+08	2.32861e+08	4.46711e+08	3.21933e+08	2.37668e+08	2.75597e+08		0.903227	1.01342	0.247285	1.18735	0.340178	1.30083	0.255531	1.17163	0.356746
	FALSE	High	Master Protein	NP_001154465.1	Phosphoglucomutase/phosphomannomutase family protein [Arabidopsis thaliana]	0	194.446	61	33	382	22	662	72.5	7.12	877.14	33	other metabolic processes	cytosol	other molecular function	Pf00408, Pf02878, Pf02879, Pf02880	843410	PGM2	F4I6W4; NP_001154465.1	AT1G70730		0	12		5.53321e+07	5.87048e+07	4.1312e+07	3.76588e+07	3.58172e+07	5.0623e+07	3.3269e+07	2.52232e+07	4.89365e+07	4.96059e+07	4.42473e+07		0.479122	1.10349	0.379153	0.881511	0.249133	0.763097	0.216158	0.79884	0.147384
	FALSE	High	Master Protein	NP_171884.1	cruciferin 2 [Arabidopsis thaliana]	0	194.337	64	22	470	21	455	50.5	6.99	1259.74	22	developmental processes;other biological processes	other cytoplasmic organelle	other molecular function	Pf00190	839383	CRB	ath:AT1G03880; NP_171884.1; P15456; Q56WH8; Q9SAW0	AT1G03880		0	0		5.47597e+07	4.23363e+07	4.89141e+07	2.20998e+07	2.37398e+07	3.02182e+07	5.53424e+07	2.12925e+07	3.6372e+07	7.36764e+07	5.03607e+07		0.447145	0.784765	0.18302	0.408791	0.233514	0.607382	0.00818319	0.520908	0.38405
	FALSE	High	Master Protein	NP_179393.1	Ribosomal protein L2 family [Arabidopsis thaliana]	0	194.137	74	23	665	4	258	27.8	10.9	1687.49	23	protein metabolism;other metabolic processes	translational apparatus	nucleic acid binding activity;other molecular function	Pf00181, Pf03947	816314	RPL8A	ath:AT2G18020; NP_179393.1; P46286; Q9SL44	AT2G18020		0	0		7.92066e+07	2.80107e+07	3.03001e+07	1.0962e+06	2.4169e+06	4.63306e+06	2.35953e+06	3.84652e+06	2.49069e+06	4.44769e+07	4.46367e+07		0.945774	1.02878	0.000568358	0.0609421	8.78113e-05	0.0650611	0.122338	0.0592373	0.123631
	FALSE	High	Master Protein	NP_567141.1	ribosome recycling factor, chloroplast precursor [Arabidopsis thaliana]	0	192.557	49	21	639	21	275	30.4	9.44	1983.49	21	cell organization and biogenesis;protein metabolism;other metabolic processes;stress response;developmental processes	other cell component	translation activity	Pf01765	825494	RRF	ath:AT3G63190; NP_567141.1; Q93V42; Q9M1X0	AT3G63190		0	0		1.55543e+08	2.03473e+08	1.43579e+08	1.81423e+08	9.53211e+07	1.7027e+08	1.66332e+08	1.34013e+08	1.77862e+08	1.60733e+08	1.72762e+08		0.970679	1.0047	0.582263	0.893592	0.64963	0.955949	0.604616	0.889411	0.738134
	FALSE	High	Master Protein	NP_564554.1	poly(A) binding protein 8 [Arabidopsis thaliana]	0	191.591	50	26	504	23	671	72.7	7.53	1281	26	other biological processes	other cell component	nucleic acid binding activity	Pf00076, Pf00658	841399	PAB8	ath:AT1G49760; NP_564554.1; Q9FXA2	AT1G49760		0	5		5.84336e+07	6.25707e+07	5.55664e+07	8.43559e+07	6.40074e+07	5.25668e+07	6.38184e+07	1.14291e+08	5.56357e+07	4.98948e+07	5.71001e+07		0.346687	1.10018	0.284459	1.25196	0.313619	1.45643	0.47654	1.13796	0.408005
	FALSE	High	Master Protein	NP_566473.2	Subtilase family protein [Arabidopsis thaliana]	0	191.535	40	21	505	21	777	81.8	6.77	1507.68	21	protein metabolism;developmental processes		other molecular function	Pf00082, Pf02225, Pf05922, Pf17766	820621	SBT1.4	ath:AT3G14067; B9DHY1; NP_566473.2; Q0WWH7; Q9LVJ1	AT3G14067		0	0		3.92134e+07	5.56147e+07	4.44537e+07	6.35937e+07	4.49336e+07	3.20253e+07	6.07063e+07	1.12346e+08	5.69694e+07	3.86541e+07	3.94201e+07		0.265665	1.18931	0.483697	1.20016	0.169718	1.96413	0.969931	1.00912	0.227946
	FALSE	High	Master Protein	NP_564761.1	NAD(P)-linked oxidoreductase superfamily protein [Arabidopsis thaliana]	0	191.384	73	32	433	23	345	37.9	6.3	1003.61	32		other cell component	other molecular function	Pf00248	842365		ath:AT1G60710; NP_564761.1; O22709; Q42080; Q93ZN2; Q9SEX1	AT1G60710	Glucose sensing and signaling	1	8		1.04831e+08	7.79468e+07	6.92149e+07	7.32098e+07	1.61525e+07	1.14939e+08	5.84727e+07	3.94387e+07	5.42161e+07	1.00285e+08	1.06177e+08		0.209696	0.813684	0.344448	0.659691	0.00503193	0.49122	0.644783	0.810746	0.069855
	FALSE	High	Master Protein	NP_197423.1	ADP glucose pyrophosphorylase large subunit 1 [Arabidopsis thaliana]	0	191.184	74	28	453	28	522	57.6	7.91	952.1	28	other metabolic processes		other molecular function	Pf00483	832042	ADG2	ath:AT5G19220; NP_197423.1; O04929; P55229; Q9SXS1	AT5G19220	Starch metabolism; Glucose sensing and signaling	2	0		4.49473e+07	8.22411e+07	7.94654e+07	5.04421e+07	4.36042e+07	4.48044e+07	5.72793e+07	2.46509e+07	7.52727e+07	4.7797e+07	4.46556e+07		0.197767	1.49016	0.983988	1.00124	0.717987	1.13358	0.197222	0.6719	0.437943
	FALSE	High	Master Protein	NP_193769.1	RAB GTPase homolog E1B [Arabidopsis thaliana]	0	190.011	70	26	392	25	476	51.6	6.19	964.69	26	cell organization and biogenesis;protein metabolism;other metabolic processes;developmental processes	mitochondrion;other cell component	nucleic acid binding activity;other molecular function	Pf00009, Pf03143, Pf03144	827784	TUFA	ath:AT4G20360; NP_193769.1; P17745; Q8GTE7	AT4G20360		0	1		1.46809e+07	3.08165e+07	1.67526e+07	5.52917e+06	2.06519e+07	1.57985e+07	2.25025e+07	2.67037e+07	1.11719e+07	5.01181e+07	3.35956e+07		0.177674	0.495738	0.126066	0.334311	0.175203	0.48083	0.374333	0.67437	0.932038
	FALSE	High	Master Protein	NP_176461.1	stress-inducible protein [Arabidopsis thaliana]	0	189.355	61	31	380	28	571	64.5	6.18	958.45	31	cell organization and biogenesis;other biological processes		other molecular function	Pf00515, Pf13414, Pf17830	842572	HOP2	ath:AT1G62740; NP_176461.1; Q5XEP2; Q84TJ2; Q9SI76	AT1G62740		0	4		4.43454e+07	3.72034e+07	3.09993e+07	1.41628e+07	1.4857e+07	1.63196e+07	1.79112e+07	3.25279e+07	2.50406e+07	6.29092e+07	5.99807e+07		0.0163164	0.610563	0.00669375	0.245963	0.00799522	0.409471	0.0257598	0.402845	0.0972706
	FALSE	High	Master Protein	NP_174525.1	Single hybrid motif superfamily protein [Arabidopsis thaliana]	0	188.369	57	10	562	6	166	17.9	5.19	2090.66	10	protein metabolism;other metabolic processes	other cell component		Pf01597	840141	GDH3	ath:AT1G32470; NP_174525.1; Q9LQL0	AT1G32470		0	0		1.40621e+08	2.01423e+08	1.56375e+08	1.2079e+08	3.52808e+07	5.12196e+07	1.03215e+08	2.49955e+06	8.31602e+07	7.25501e+07	1.05587e+08		0.0563271	1.8653	0.565953	0.77577	0.511711	0.706854	0.0447784	0.415895	0.0575144
	FALSE	High	Master Protein	NP_849872.1	beta carbonic anhydrase 4 [Arabidopsis thaliana]	0	187.171	87	26	485	24	258	28.4	7.12	1357.4	26	other biological processes		other molecular function				A0A8T2HGJ8; NP_849872.1			0	2		8.36405e+07	8.87506e+07	7.1351e+07	7.75995e+07	4.96291e+07	3.89019e+07	5.21545e+07	8.44678e+07	5.8706e+07	7.964e+07	8.76075e+07		0.739896	0.971582	0.123754	0.662214	0.195253	0.7786	0.14065	0.681583	0.242449
	FALSE	High	Master Protein	NP_567487.5	dihydrolipoamide dehydrogenase [Arabidopsis thaliana]	0	186.938	58	27	449	12	567	60.1	7.61	935.56	27	other biological processes	mitochondrion;other cell component	other molecular function	Pf02852, Pf07992	827307	LPD2	ath:AT4G16155; F4JLP5; NP_567487.5; Q9M5K4	AT4G16155		0	17		4.05827e+07	4.04837e+07	3.06375e+07	2.42352e+07	2.69423e+07	2.60998e+07	2.5737e+07	3.88196e+07	3.12464e+07	5.80911e+07	5.86609e+07		0.0228072	0.637841	0.00017581	0.441262	0.0194794	0.547045	0.0663042	0.691805	0.352177
	FALSE	High	Master Protein	NP_849993.5	Putative N-acetyl-gamma-glutamyl-phosphate reductase [Arabidopsis thaliana]	0	185.884	70	26	412	26	401	44.1	8.09	983.51	26							NP_849993.5			0	0		9.81683e+07	5.41258e+07	4.73017e+07	4.97564e+07	5.3882e+07	3.43865e+07	2.6836e+07	8.79666e+07	4.84121e+07	5.58926e+07	7.13634e+07		0.881115	1.04564	0.203526	0.723083	0.672618	0.855047	0.327732	0.691522	0.639832
	FALSE	High	Master Protein	NP_195637.1	cold, circadian rhythm, and RNA binding 1 [Arabidopsis thaliana]	0	184.484	78	17	660	14	169	16.6	5.68	1542.2	17	RNA metabolism OR transcription;other metabolic processes;stress response;transport;other biological processes	non-structural extracellular	nucleic acid binding activity	Pf00076	830082	RBG8	A0A178UVJ6; ath:AT4G39260; B9DFJ8; NP_195637.1; Q03251; Q94CB0	AT4G39260		0	0		1.33534e+08	9.36068e+07	6.79647e+07	1.53302e+08	9.84681e+07	1.29515e+08	8.75217e+07	3.29492e+07	1.15786e+08	1.69047e+08	1.94152e+08		0.0358854	0.541678	0.0751732	0.699865	0.0368325	0.433659	0.31346	1.29203	0.561904
	FALSE	High	Master Protein	NP_001185026.1	Translation elongation factor EF1A/initiation factor IF2gamma family protein [Arabidopsis thaliana]	0	182.765	45	27	367	27	543	60.5	5.31	813.75	27	cell organization and biogenesis;protein metabolism;other metabolic processes	other cell component	nucleic acid binding activity;other molecular function	Pf00009, Pf03143, Pf03144	838387		ath:AT1G18070; NP_001185026.1; Q9LMS7	AT1G18070		0	0		3.09962e+07	2.31873e+07	3.85337e+07	1.42806e+07	1.41409e+07	4.2616e+07	3.13313e+07	2.32417e+07	2.89266e+07	3.9193e+07	5.84495e+07		0.278981	0.633038	0.172086	0.485018	0.258555	0.570104	0.541704	0.766174	0.584003
	FALSE	High	Master Protein	NP_190383.1	aldehyde dehydrogenase 2B4 [Arabidopsis thaliana]	0	182.304	50	25	459	23	538	58.6	7.46	1202.94	25		mitochondrion	other molecular function	Pf00171	823955	ALDH2B4	ath:AT3G48000; NP_190383.1; Q42090; Q9SU63	AT3G48000		0	2		1.2882e+08	1.27972e+08	1.15453e+08	1.25779e+08	9.9738e+07	7.88602e+07	1.01749e+08	4.39271e+07	1.08523e+08	9.52237e+07	1.04657e+08		0.0443409	1.24155	0.923889	1.0152	0.538611	0.847834	0.232267	0.817681	0.190644
	FALSE	High	Master Protein	NP_195336.1	Ribosomal protein L2 family [Arabidopsis thaliana]	0	182.02	71	23	581	4	258	27.9	10.83	1294.59	23	protein metabolism;other metabolic processes	translational apparatus	nucleic acid binding activity;other molecular function	Pf00181, Pf03947	829770	RPL8C	ath:AT4G36130; NP_195336.1; Q42064; Q7DLL7	AT4G36130		0	23		1.09256e+08	1.51805e+08	8.52654e+07	1.04809e+08	8.16545e+07	8.59936e+07	7.28921e+07	1.37289e+08	9.78985e+07	1.20613e+08	1.41565e+08		0.532416	0.88064	0.0903947	0.692805	0.281171	0.783385	0.334272	0.786706	0.661614
	FALSE	High	Master Protein	NP_194240.1	Fe superoxide dismutase 1 [Arabidopsis thaliana]	0	181.101	67	13	753	13	212	23.8	6.52	2244.01	13	other metabolic processes;stress response;other biological processes	other membranes;other cell component	other molecular function	Pf00081, Pf02777	828613	FSD1	ath:AT4G25100; NP_194240.1; P21276; Q9FE21; Q9SW16	AT4G25100	Cadmium and glutathione	1	0		1.41739e+08	1.59121e+08	1.65497e+08	2.44009e+08	2.51318e+08	6.16776e+07	2.18721e+08	4.23208e+08	2.27871e+08	2.22526e+08	2.05937e+08		0.0224583	0.725628	0.691511	0.866669	0.373988	1.35336	0.675155	1.19437	0.179968
	FALSE	High	Master Protein	NP_001323332.1	catalase 3 [Arabidopsis thaliana]	0	180.878	50	27	543	20	551	63.5	8.9	1482.74	27	other metabolic processes;stress response;other biological processes	plasma membrane;other membranes;other cell component	other molecular function	Pf00199, Pf06628	838651	CAT3	A0A1P8AWT7; NP_001323332.1	AT1G20620		0	1		3.05999e+07	3.34095e+07	2.44151e+07	2.68865e+07	1.94658e+07	1.3584e+07	1.30965e+07	4.6579e+07	2.79266e+07	2.7512e+07	3.56267e+07		0.710493	0.933652	0.145026	0.632852	0.838076	0.92497	0.12093	0.677824	0.980418
	FALSE	High	Master Protein	NP_850840.1	Co-chaperone GrpE family protein [Arabidopsis thaliana]	0	180.431	57	22	379	22	326	35.7	4.59	955.29	22	other biological processes	mitochondrion	other molecular function	Pf01025	831638		A0A178U8H4; NP_850840.1	AT5G17710		0	0		5.83433e+07	3.94526e+07	3.39342e+07	1.5934e+07	8.15993e+06	8.91514e+06	2.5277e+07	1.4108e+07	2.1772e+07	7.63829e+07	7.80557e+07		0.0443027	0.568641	0.000539508	0.142491	0.00210625	0.263997	0.0360742	0.250581	0.0685749
	FALSE	High	Master Protein	NP_563916.1	vacuolar ATP synthase subunit C (VATC) / V-ATPase C subunit / vacuolar proton pump C subunit (DET3) [Arabidopsis thaliana]	0	180.178	75	32	440	32	375	42.6	5.54	1059.76	32	transport;other biological processes	plasma membrane;other membranes;other cytoplasmic organelle	transporter activity	Pf03223	837840	VHA-C	ath:AT1G12840; NP_563916.1; Q9SDS7	AT1G12840		0	0		3.48218e+07	1.06588e+08	3.45818e+07	3.46752e+07	2.53356e+07	4.20148e+07	3.94108e+07	3.821e+07	4.51889e+07	5.11415e+07	4.25902e+07		0.673274	1.25174	0.144782	0.725657	0.372949	0.873485	0.412447	0.579718	0.536874
	FALSE	High	Master Protein	NP_195869.1	Heat shock protein 70 (Hsp 70) family protein [Arabidopsis thaliana]	0	179.856	32	24	505	1	653	71.3	5.12	1341.71	24	stress response;other biological processes	cytosol;nucleus;other cell component	other molecular function	Pf00012	831856	HSP70-2	ath:AT5G02490; NP_195869.1; O04293; P22954; Q0WUQ6; Q56WH2; Q9LZ53	AT5G02490		0	0		3760.38				11641.7	10751.3			4207.21											2.97748
	FALSE	High	Master Protein	NP_568981.2	histidinol dehydrogenase [Arabidopsis thaliana]	0	179.105	69	24	300	24	466	50.3	6.16	728.26	24	other metabolic processes;developmental processes;other biological processes	other cell component	other molecular function	Pf00815	836509	HISN8	ath:AT5G63890; F4KC60; NP_568981.2; Q8LA77; Q9C5U8; Q9FN00	AT5G63890		0	0		4.84131e+07	2.42577e+07	3.53263e+07	2.23935e+07	1.46622e+07	2.0399e+07	1.95935e+07	2.81855e+07	2.65384e+07	3.66724e+07	4.06584e+07		0.744405	0.931039	0.0086978	0.495316	0.0247275	0.640689	0.126198	0.532003	0.244447
	FALSE	High	Master Protein	NP_001031263.1	alanine-2-oxoglutarate aminotransferase 2 [Arabidopsis thaliana]	0	178.442	39	17	487	1	481	53.4	6.58	1480.42	17	other metabolic processes	other cytoplasmic organelle	nucleic acid binding activity;other molecular function	Pf00155	843395	GGAT2	ath:AT1G70580; B9DH91; NP_001031263.1; Q8LFE9; Q9S7E9	AT1G70580		0	0		316040		48038.7		382009	264953	648463	1.26681e+06	739163	94539.4				1.92554		3.42165		9.3592	0.473018	1.77698	0.0579968
	FALSE	High	Master Protein	NP_851233.1	4-hydroxy-3-methylbut-2-enyl diphosphate synthase [Arabidopsis thaliana]	0	178.062	49	31	333	31	741	82.2	6.43	748.37	31	other metabolic processes;stress response;signal transduction;other biological processes	other cell component	other molecular function	Pf04551	836181	ISPG	ath:AT5G60600; F4K0E8; NP_851233.1; Q8GZR7; Q8LPQ4; Q8RXG8; Q9FF59	AT5G60600		0	0		2.89959e+07	2.78225e+07	1.88577e+07	2.3665e+07	4.59393e+07	1.03139e+07	2.18279e+07	3.33684e+07	2.94969e+07	1.6013e+07	1.80092e+07		0.114673	1.48288	0.452208	1.566	0.0710138	1.65957	0.906725	1.05606	0.554471
	FALSE	High	Master Protein	NP_179760.1	cold, circadian rhythm, and rna binding 2 [Arabidopsis thaliana]	0	177.645	94	20	567	17	176	16.9	6.15	1352.64	20	cell organization and biogenesis;RNA metabolism OR transcription;other metabolic processes;stress response;transport;developmental processes;other biological processes	non-structural extracellular;nucleus;other cell component	nucleic acid binding activity	Pf00076	816705	RBG7	A0A6B9JEL0; ath:AT2G21660; C0Z304; NP_179760.1; Q03250; Q8LEV4; Q94B62	AT2G21660		0	3		2.81436e+08	2.71208e+08	2.42482e+08	8.89694e+07	7.82704e+07	8.2538e+07	9.47809e+07	5.95468e+07	1.00223e+08	2.02139e+08	2.32868e+08		0.125004	1.21856	0.0630482	0.382795	0.0150478	0.39011	0.00246915	0.314136	0.000497289
	FALSE	High	Master Protein	NP_568694.2	acetoacetyl-CoA thiolase 2 [Arabidopsis thaliana]	0	177.215	82	20	538	20	403	41.4	6.89	1658.15	20	other metabolic processes;other biological processes		other molecular function	Pf00108, Pf02803	834876	ACCT2	ath:AT5G48230; NP_568694.2; Q8S4Y1; Q93YW6; Q9LUB1	AT5G48230		0	0		4.83404e+07	4.96299e+07	4.1515e+07	6.08637e+07	3.10983e+07	4.85905e+07	4.9552e+07	9.33838e+07	7.21853e+07	5.07758e+07	4.54823e+07		0.689564	0.96605	0.898685	0.973442	0.199748	1.48989	0.971579	1.00765	0.180514
	FALSE	High	Master Protein	NP_179334.5	NADPH-dependent thioredoxin reductase A [Arabidopsis thaliana]	0	176.868	63	22	368	15	383	40.6	6.7	1036.26	22	other metabolic processes;stress response;other biological processes	cytosol;mitochondrion	other molecular function	Pf07992	816248	NTR2	ath:AT2G17420; F4INH1; NP_179334.5; O22751; Q0WW76; Q39242; Q8LPI1	AT2G17420		0	6		9.95755e+07	8.2999e+07	5.12283e+07	9.45319e+07	4.73741e+07	6.65038e+07	6.60814e+07	6.12657e+07	8.41081e+07	4.52221e+07	5.58172e+07		0.185995	1.54265	0.302128	1.37511	0.106974	1.3952	0.689837	0.891392	0.670345
	FALSE	High	Master Protein	NP_001322305.1	Prolyl oligopeptidase family protein [Arabidopsis thaliana]	0	176.81	49	30	319	30	776	88.1	6.44	732.6	30	protein metabolism		other molecular function	Pf00326, Pf02897	841460		A0A1P8ATN7; ath:AT1G50380; NP_001322305.1	AT1G50380		0	0		3.77016e+07	2.83498e+07	3.17005e+07	2.99304e+07	3.02287e+07	3.50995e+07	3.46273e+07	9.15604e+06	6.58526e+07	2.7577e+07	2.92297e+07		0.263413	1.14719	0.178676	1.11793	0.668831	1.28666	0.810839	0.974493	0.832778
	FALSE	High	Master Protein	NP_198206.1	heat shock protein 70 (Hsp 70) family protein [Arabidopsis thaliana]	0	176.802	46	30	403	2	669	73.6	5.17	937.05	30	protein metabolism;other metabolic processes;stress response;signal transduction;other biological processes	other membranes;ER/Golgi;nucleus;other cell component	other molecular function	Pf00012	832950	BIP1	ath:AT5G28540; NP_198206.1; Q41928; Q56Y82; Q9LKR3	AT5G28540		0	0			272392	162711	7013.8	451302	118056	45638.7	588576	14872.2										0.873024	0.883121	0.995601
	FALSE	High	Master Protein	NP_182283.1	Ribosomal protein L7Ae/L30e/S12e/Gadd45 family protein [Arabidopsis thaliana]	0	176.778	75	24	563	4	257	29.1	10.13	1163.53	24	other biological processes	translational apparatus	nucleic acid binding activity;other molecular function	Pf01248	819374	RPL7AA	ath:AT2G47610; NP_182283.1; O22250; P49692	AT2G47610		0	0		2.36703e+07	8.51192e+06	2.14304e+07	4.88536e+06	5.40706e+06	4.07725e+07	2.08355e+07	8.35398e+06	1.61889e+07	1.91085e+07	2.37738e+07		0.55032	0.833484	0.747809	0.793877	0.241088	0.705472	0.951767	0.95248	0.670775
	FALSE	High	Master Protein	NP_563848.1	Translation elongation factor EF1B, gamma chain [Arabidopsis thaliana]	0	176.777	60	26	335	16	414	46.6	5.48	875.48	26	protein metabolism;other metabolic processes;other biological processes		nucleic acid binding activity;other molecular function	Pf00043, Pf00647, Pf02798	837491		ath:AT1G09640; NP_563848.1; O04487; Q8RXL5	AT1G09640		0	11		1.52755e+07	3.53904e+07	2.36329e+07	2.04322e+07	2.80625e+07	4.30689e+07	2.64443e+07	4.23856e+07	2.65677e+07	2.9741e+07	3.02604e+07		0.464358	0.825524	0.944754	1.01735	0.766521	1.05995	0.551367	1.23237	0.42288
	FALSE	High	Master Protein	NP_566043.1	FASCICLIN-like arabinogalactan protein 8 [Arabidopsis thaliana]	0	176.399	45	17	569	14	420	43	5.68	1963.73	17				Pf02469	819155	FLA8	ath:AT2G45470; NP_566043.1; O22126; Q56ZW9; Q8L9B1; Q9FR46	AT2G45470		0	3		9.73635e+07	1.34745e+08	1.00349e+08	1.75326e+08	1.51185e+08	1.64461e+08	1.44032e+08	2.38808e+08	1.72637e+08	9.45385e+07	1.16656e+08		0.771284	1.04945	0.0563221	1.54982	0.0923993	1.75345	0.0281761	1.47679	0.102125
	FALSE	High	Master Protein	NP_189023.1	S-adenosyl-l-homocysteine (SAH) hydrolase 2 [Arabidopsis thaliana]	0	175.93	59	24	315	8	485	53.1	5.74	756.46	24	other metabolic processes		nucleic acid binding activity;other molecular function	Pf00670, Pf05221	821964	SAHH2	ath:AT3G23810; NP_189023.1; Q8LPS8; Q944K5; Q949Z9; Q9LK36	AT3G23810		0	0		765434	511454	141072	1.02707e+06	1.10217e+06	16063.2	761749	2.49282e+06	1.24222e+06	782850	748893		0.246491	0.617144	0.898081	0.933708	0.291186	1.95716	0.582153	1.51295	0.175908
	FALSE	High	Master Protein	NP_199381.1	histone acetyltransferase (DUF1264) [Arabidopsis thaliana]	0	175.605	92	22	411	22	247	27.8	6.35	861.65	22				Pf06884	834608	OBAP2A	ath:AT5G45690; NP_199381.1; Q941A4; Q9FK74	AT5G45690		0	0		9.7374e+07	9.07115e+07	5.50859e+07	5.57138e+07	3.57753e+07	4.2765e+07	4.34351e+07	6.72874e+07	6.45822e+07	9.03643e+07	1.20138e+08		0.328038	0.77013	0.116305	0.425186	0.143187	0.555194	0.092885	0.552096	0.226677
	FALSE	High	Master Protein	NP_567293.1	root FNR 1 [Arabidopsis thaliana]	0	175.405	59	24	307	17	378	42.4	8.6	749.49	24	other metabolic processes		other molecular function	Pf00175	825887	RFNR1	ath:AT4G05390; NP_567293.1; Q8L7D9; Q8LBD8; Q8VY95; Q9M0V6	AT4G05390		0	7		4.115e+07	4.55541e+07	4.01335e+07	2.71594e+07	2.97345e+07	2.64104e+07	3.24349e+07	2.55791e+07	5.19382e+07	5.56108e+07	6.41977e+07		0.115568	0.70578	0.0712879	0.463542	0.0853743	0.611822	0.00359472	0.656779	0.552476
	FALSE	High	Master Protein	NP_199641.1	ADP glucose pyrophosphorylase 1 [Arabidopsis thaliana]	0	175.075	64	29	423	29	520	56.6	6.57	814.14	29	other metabolic processes;developmental processes	other cell component	other molecular function	Pf00483	834883	APS1	ath:AT5G48300; NP_199641.1; O64400; P55228; Q96534	AT5G48300	Starch metabolism	1	0		6.23748e+07	6.14893e+07	5.66102e+07	5.50906e+07	3.03873e+07	4.77821e+07	5.37811e+07	4.34896e+07	4.84418e+07	7.19575e+07	5.87959e+07		0.570127	0.920177	0.128443	0.679447	0.194785	0.742938	0.158476	0.738387	0.0388179
	FALSE	High	Master Protein	NP_849875.1	MLP-like protein 28 [Arabidopsis thaliana]	0	174.826	61	16	393	12	335	37.6	5.34	936.53	16	stress response			Pf00407	843420	MLP28	ath:AT1G70830; NP_849875.1; Q9SSK9	AT1G70830		0	0		5.65481e+07	6.225e+07	3.83567e+07	3.98595e+07	3.14373e+07	2.36341e+07	1.9713e+07	1.24619e+06	3.00126e+07	5.52476e+07	6.55982e+07		0.431686	0.866972	0.0370451	0.523703	0.0225222	0.281195	0.0838402	0.60406	0.0341704
	FALSE	High	Master Protein	NP_001331824.1	Heat shock protein 70 (Hsp 70) family protein [Arabidopsis thaliana]	0	174.609	48	31	391	3	673	74.3	5.19	920.06	31	stress response;other biological processes	ER/Golgi	other molecular function	Pf00012	834207	BIP2	A0A1P8BF32; NP_001331824.1	AT5G42020		0	26		3.90945e+07	5.83317e+07	4.09522e+07	2.76629e+07	2.08852e+07	2.9147e+07	2.91542e+07	3.86659e+07	3.07096e+07	3.70024e+07	3.37137e+07		0.216384	1.30454	0.052787	0.73246	0.512134	0.928876	0.0644999	0.561468	0.149584
	FALSE	High	Master Protein	NP_173669.1	PATELLIN 2 [Arabidopsis thaliana]	0	174.346	46	23	312	21	683	76	4.92	797.28	23	cell cycle OR cell proliferation;transport;other biological processes		other molecular function	Pf00650, Pf03765	838859	PATL2	ath:AT1G22530; NP_173669.1; Q56ZI2; Q9SK94	AT1G22530		0	2		2.01051e+07	2.66329e+07	1.57107e+07	1.74211e+07	2.39218e+07	6.89613e+06	9.9148e+06	3.39573e+07	9.99511e+06	4.04033e+07	3.54397e+07		0.024388	0.54893	0.033522	0.424025	0.12067	0.473497	0.473596	0.772459	0.764458
	FALSE	High	Master Protein	NP_178171.1	isopropylmalate dehydrogenase 2 [Arabidopsis thaliana]	0	174.03	66	26	380	16	405	43.3	6.06	881.89	26	other metabolic processes;developmental processes	other cell component	other molecular function	Pf00180	844395	IMDH2	ath:AT1G80560; NP_178171.1; P93832; Q540Z4; Q8W4P6	AT1G80560		0	1		3.13678e+07	4.37704e+07	3.2133e+07	3.03447e+07	1.03939e+07	2.64391e+07	2.51064e+07	5.06788e+07	3.65596e+07	1.90089e+07	2.62324e+07		0.0980877	1.58073	0.976409	0.989915	0.177543	1.65549	0.152482	0.626241	0.853226
	FALSE	High	Master Protein	NP_850479.1	glutathione S-transferase phi 8 [Arabidopsis thaliana]	0	171.681	70	19	414	18	263	29.2	8.5	1150.1	19	other metabolic processes;stress response;other biological processes	other cell component	other molecular function	Pf00043, Pf02798	819386	GSTF8	ath:AT2G47730; NP_850479.1; O82242; Q4PL91; Q96266; Q9FUT2	AT2G47730		0	1		2.49145e+07	3.86468e+07	3.03477e+07	1.9298e+07	3.49058e+07	2.23262e+07	2.98106e+07	5.78606e+07	3.859e+07	4.38753e+07	3.56012e+07		0.25177	0.787729	0.113432	0.641951	0.817364	1.05911	0.406431	0.814939	0.328679
	FALSE	High	Master Protein	NP_190748.1	metallopeptidase M24 family protein [Arabidopsis thaliana]	0	171.522	61	29	397	29	392	43	6.8	814.6	29	cell cycle OR cell proliferation;RNA metabolism OR transcription;other metabolic processes;signal transduction;other biological processes	cytosol;nucleus;other cell component	nucleic acid binding activity	Pf00557	824343	EBP1	ath:AT3G51800; B9DFJ0; F4J4J3; F4J4J5; NP_190748.1; Q96327; Q9C5I5	AT3G51800		0	0		3.51601e+07	5.4985e+07	3.83144e+07	5.51931e+07	9.65687e+07	4.15689e+07	4.46539e+07	5.90243e+07	5.79097e+07	5.33218e+07	5.57915e+07		0.19291	0.784869	0.610947	1.18122	0.896386	0.987279	0.321674	1.50499	0.229627
	FALSE	High	Master Protein	NP_173732.1	Phosphoglucomutase/phosphomannomutase family protein [Arabidopsis thaliana]	0	171.481	64	31	344	20	583	63.1	6.3	746.58	31	other metabolic processes;other biological processes	cytosol	other molecular function	Pf00408, Pf02878, Pf02879, Pf02880	838927		ath:AT1G23190; NP_173732.1; O49299; Q93Y04; Q9LR42	AT1G23190		0	0		1.40354e+07	2.03104e+07	1.21894e+07	2.24419e+07	2.84084e+07	1.30005e+07	9.23394e+06	9.10561e+06	2.31316e+07	1.33929e+07	1.19482e+07		0.368815	1.22424	0.192236	1.67977	0.828483	1.09101	0.338771	1.37209	0.76924
	FALSE	High	Master Protein	NP_187703.1	manganese superoxide dismutase 1 [Arabidopsis thaliana]	0	171.472	71	17	424	17	231	25.4	8.48	1526.39	17	other metabolic processes;stress response;developmental processes;other biological processes	mitochondrion	other molecular function	Pf00081, Pf02777	820263	MSD1	ath:AT3G10920; NP_187703.1; O81235; Q8LEP0; Q9SRK3	AT3G10920	Cadmium and glutathione	1	0		9.77114e+07	1.12785e+08	9.48312e+07	1.12448e+08	4.36695e+07	3.32162e+07	1.20127e+08	4.31837e+07	1.16566e+08	6.34573e+07	1.05182e+08		0.552857	1.20703	0.561226	0.748477	0.801544	1.10641	0.257253	0.620101	0.770058
	FALSE	High	Master Protein	NP_172913.1	valyl-tRNA synthetase / valine-tRNA ligase (VALRS) [Arabidopsis thaliana]	0	170.843	39	31	270	31	1108	125.8	7.11	630.88	31	protein metabolism;RNA metabolism OR transcription;other metabolic processes;developmental processes	cytosol;mitochondrion;other cell component	other molecular function	Pf00133, Pf08264	838023	TWN2	ath:AT1G14610; NP_172913.1; P93736; Q6NPT2; Q8W4A8; Q9MA22	AT1G14610		0	0		1.65124e+07	2.16637e+07	1.32973e+07	2.54415e+07	1.81379e+07	1.01253e+07	1.58838e+07	1.42692e+07	2.05052e+07	1.86048e+07	2.48466e+07		0.359196	0.789748	0.530839	0.823982	0.331496	0.777239	0.891934	1.04335	0.934001
	FALSE	High	Master Protein	NP_191846.1	Ribosomal protein L7Ae/L30e/S12e/Gadd45 family protein [Arabidopsis thaliana]	0	170.764	77	25	575	5	256	29	10.15	1238.51	25	other biological processes	translational apparatus	nucleic acid binding activity;other molecular function	Pf01248	825462	RPL7AB	ath:AT3G62870; NP_191846.1; Q9LZH9	AT3G62870		0	21		1.32893e+08	1.97675e+08	1.18906e+08	9.39627e+07	1.27715e+08	1.59982e+08	9.69114e+07	2.13612e+07	7.49898e+07	1.10327e+08	1.48084e+08		0.550804	1.15959	0.94617	0.984634	0.116833	0.498593	0.506533	0.849125	0.0614294
	FALSE	High	Master Protein	NP_200076.2	heat shock-like protein [Arabidopsis thaliana]	0	170.738	47	28	314	21	700	80.6	5.05	690.85	28	stress response;other biological processes	plasma membrane;other membranes;cytosol;other cell component	other molecular function	Pf00183, Pf02518	835341	HSP90-1	ath:AT5G52640; NP_200076.2; P27323; Q03930; Q8H0Z5; Q96268; Q9LTF3	AT5G52640		0	0		2.45626e+07	3.92252e+07	2.36586e+07	2.35183e+07	4.59494e+07	2.6519e+07	1.95702e+07	1.00928e+07	2.41794e+07	1.93905e+07	2.04696e+07		0.208049	1.46255	0.227737	1.60539	0.680792	0.900524	0.760271	1.09766	0.164121
	FALSE	High	Master Protein	NP_172194.1	Pleckstrin homology (PH) domain superfamily protein [Arabidopsis thaliana]	0	170.722	75	17	341	12	228	25.6	4.94	746.06	17	transport	nucleus;other cell component		Pf00638	837225	RANBP1A	ath:AT1G07140; NP_172194.1; O04149; Q9LMK7; Q9XHS1	AT1G07140		0	5		2.6039e+07	2.00267e+07	2.16172e+07	3.46539e+07	1.73812e+07	3.80668e+07	4.27371e+07	3.95216e+07	2.90962e+07	9.16687e+07	1.08122e+08		0.0569059	0.225846	0.0172109	0.300655	0.0406156	0.371572	0.364141	1.33124	0.0544601
	FALSE	High	Master Protein	NP_001189768.1	ubiquitin 6 [Arabidopsis thaliana]	0	170.517	60	14	867	3	157	17.8	9.8	2617.47	14	protein metabolism;other metabolic processes	nucleus	nucleic acid binding activity;other molecular function	Pf00240, Pf01599	819323	RPS27AB	ath:AT2G47110; NP_001189768.1; O80715; P19233; P59232; P59263; Q38875; Q9LDJ2; Q9LYW1; Q9M0W3; Q9M1P9; Q9S7X3	AT2G47110		0	11		2.24035e+08	2.0771e+08	2.45229e+08	2.54805e+08	1.19572e+08	8.7698e+07	3.57889e+08	1.62091e+07	1.54569e+08	2.11119e+08	3.46441e+08		0.574948	0.809449	0.272308	0.552497	0.45597	0.632119	0.295251	0.68256	0.66847
	FALSE	High	Master Protein	NP_564418.1	Ribosomal protein L6 family [Arabidopsis thaliana]	0	170.417	72	19	444	14	194	22	9.45	1137.05	19	protein metabolism;other metabolic processes		nucleic acid binding activity;other molecular function	Pf00347	840208; 840211	RPL9B; RPL9C	ath:AT1G33120; ath:AT1G33140; NP_564418.1; P49209; Q9LDX2	AT1G33120; AT1G33140		0	5		8.85567e+07	1.56365e+08	7.57274e+07	1.55865e+08	1.08158e+08	9.85196e+07	6.6403e+07	4.32733e+07	1.52485e+08	5.99292e+07	9.45063e+07		0.401273	1.38418	0.186008	1.56502	0.804671	1.1317	0.67486	1.13065	0.665418
	FALSE	High	Master Protein	NP_197235.1	glutamate decarboxylase [Arabidopsis thaliana]	0	170.221	70	26	310	22	502	57	5.53	734.08	26	other metabolic processes	cytosol	other molecular function	Pf00282	831599	GAD1	ath:AT5G17330; NP_197235.1; Q42521; Q9FFH9	AT5G17330		0	0		2.49098e+07	2.96592e+07	2.09483e+07	1.46015e+07	9.53487e+06	1.46312e+07	1.2102e+07	2.72136e+07	2.07973e+07	3.47887e+07	3.22119e+07		0.0656503	0.751408	0.00239728	0.385743	0.0820377	0.598133	0.0203334	0.51336	0.380115
	FALSE	High	Master Protein	NP_851022.1	O-acetylserine (thiol) lyase isoform C [Arabidopsis thaliana]	0	169.362	68	23	402	20	433	46.1	8.37	999.82	23	other metabolic processes;other biological processes		other molecular function	Pf00291	825145	OASC	B9DFR6; NP_851022.1	AT3G59760		0	0		3.88708e+07	6.01745e+07	2.65017e+07	3.86095e+07	8.41519e+06	2.57131e+07	2.3116e+07	1.62371e+07	5.25766e+07	2.32238e+07	3.30449e+07		0.307015	1.48747	0.725102	0.861791	0.851568	1.08917	0.252941	0.579367	0.493455
	FALSE	High	Master Protein	NP_182269.1	thioredoxin family protein [Arabidopsis thaliana]	0	169.192	63	22	400	21	361	39.5	6.06	1012.07	22	stress response;developmental processes;other biological processes	ER/Golgi	other molecular function	Pf00085, Pf07749	819360	PDIL2-1	ath:AT2G47470; NP_182269.1; O22263; Q546R3	AT2G47470		0	0		4.89535e+07	6.88077e+07	5.44109e+07	8.74075e+07	7.16648e+07	7.76285e+07	7.11239e+07	9.23594e+07	6.53243e+07	4.53202e+07	5.87453e+07		0.600626	1.10297	0.0839689	1.51636	0.1083	1.46579	0.0488012	1.37479	0.142919
	FALSE	High	Master Protein	NP_197024.1	Ribosomal protein S4 [Arabidopsis thaliana]	0	168.868	66	24	598	15	198	23	10.17	1407.83	24	protein metabolism;other metabolic processes;other biological processes	translational apparatus	nucleic acid binding activity;other molecular function	Pf00163, Pf01479	831372	RPS9B	ath:AT5G15200; NP_197024.1; Q9LXG1	AT5G15200		0	10		2.24494e+08	2.16137e+08	1.29866e+08	8.27634e+07	1.13679e+08	1.0751e+08	5.68738e+07	5.41295e+07	5.99232e+07	2.1374e+08	2.14637e+08		0.510332	0.887843	0.00683323	0.473029	4.27417e-05	0.266007	0.0878612	0.532785	0.047502
	FALSE	High	Master Protein	NP_564379.2	related to ubiquitin 1 [Arabidopsis thaliana]	0	168.456	62	14	822	3	156	17.4	6.06	2524.92	14	protein metabolism;other metabolic processes;other biological processes		nucleic acid binding activity;other molecular function	Pf00240	840023	RUB1	ath:AT1G31340; NP_564379.2; O80715; P59263; Q0WQU3; Q38875; Q9LDJ2; Q9LYW1; Q9M0W3; Q9M1P9; Q9S7X3; Q9SHE7	AT1G31340		0	0		1.67511e+06	368932	1.28649e+06	2.87166e+06	1.0178e+06			6.29535e+06	1.71389e+06	308135	425615		0.192595	3.02604	0.337229	5.30081	0.357628	10.9155	0.526669	1.75173	0.421945
	FALSE	High	Master Protein	NP_195029.1	sulfoquinovosyldiacylglycerol 1 [Arabidopsis thaliana]	0	167.796	64	25	278	25	477	53.1	8.19	634.59	25	other metabolic processes;stress response	other cell component	other molecular function	Pf01370	829440	SQD1	ath:AT4G33030; NP_195029.1; O48917	AT4G33030		0	0		3.70091e+07	2.82997e+07	2.44866e+07	1.37873e+07	1.08616e+07	5.35692e+06	1.43972e+07	1.67964e+07	2.40304e+07	3.66178e+07	4.16897e+07		0.132385	0.764468	0.00609059	0.255453	0.0140247	0.470146	0.0150443	0.334157	0.0741196
	FALSE	High	Master Protein	NP_188434.2	transducin family protein / WD-40 repeat family protein [Arabidopsis thaliana]	0	167.588	61	32	315	32	609	66	5.96	735.87	32	cell organization and biogenesis	cytoskeleton;other cell component	cytoskeletal activity	Pf00400	821331	AIP1-2	ath:AT3G18060; NP_188434.2; Q9LV35	AT3G18060		0	0		2.35245e+07	1.77836e+07	1.96365e+07	1.97536e+07	4.09758e+07	7.75601e+06	1.90653e+07	2.94024e+07	4.12678e+07	2.59854e+07	3.1017e+07		0.119607	0.712771	0.622973	0.800965	0.853043	1.04949	0.821354	1.12373	0.270408
	FALSE	High	Master Protein	NP_001185408.1	Dehydrin family protein [Arabidopsis thaliana]	0	166.944	72	19	410	17	185	20.8	5.48	1029.2	19	stress response;other biological processes	other membranes	nucleic acid binding activity;other molecular function	Pf00257	843950	ERD14	ath:AT1G76180; NP_001185408.1; P42763; Q0WV63; Q9C5R5	AT1G76180		0	0		1.59515e+08	2.01707e+08	1.22821e+08	1.0884e+08	1.56077e+08	1.47832e+08	1.36743e+08	1.02349e+07	1.5843e+08	1.16623e+08	1.49906e+08		0.393078	1.21073	0.860447	1.0324	0.576206	0.763914	0.437302	0.852712	0.3336
	FALSE	High	Master Protein	NP_196598.1	Ribosomal protein S6e [Arabidopsis thaliana]	0	165.96	58	22	458	7	249	28.1	10.83	1107.73	22	protein metabolism;other metabolic processes	translational apparatus	nucleic acid binding activity;other molecular function	Pf01092	830900	RPS6B	ath:AT5G10360; NP_196598.1; O04670; P51430; Q9LX91	AT5G10360		0	0		6.08336e+06	3.9148e+06	8.50674e+06	1.07454e+06	1.47915e+06	4.30982e+06	3.27369e+06	1.95882e+06	2.61916e+06	3.09878e+07	3.34417e+07		0.00104575	0.191474	0.00143077	0.0710182	0.0157283	0.0812429	0.085434	0.370903	0.106264
	FALSE	High	Master Protein	NP_001326128.1	copper chaperone [Arabidopsis thaliana]	0	164.94	94	19	325	19	121	13	4.93	859.59	19	transport;other biological processes		other molecular function	Pf00403	824790	CCH	ath:AT3G56240; NP_001326128.1; O82089	AT3G56240	Cadmium and glutathione	1	0		1.34003e+08	1.60119e+08	1.29381e+08	4.50592e+07	3.35072e+07	7.83465e+07	8.82923e+07	3.55155e+06	5.01322e+07	1.25165e+08	1.05695e+08		0.168435	1.22297	0.0319561	0.453126	0.096027	0.409992	0.00764206	0.370512	0.0473453
	FALSE	High	Master Protein	NP_199093.1	proteasome alpha subunit F1 [Arabidopsis thaliana]	0	164.056	94	21	453	21	278	30.5	5.08	1053.78	21	protein metabolism;other metabolic processes;other biological processes	nucleus;other cell component		Pf00227, Pf10584	834290	PAF1	ath:AT5G42790; NP_199093.1; O81150; P34066; Q8LF69	AT5G42790		0	0		5.88484e+07	7.22666e+07	4.78662e+07	3.01575e+07	1.77434e+07	1.1447e+07	2.90597e+07	2.25434e+07	3.84851e+07	5.09261e+07	6.50088e+07		0.877173	1.02921	0.0432022	0.341271	0.0874036	0.518039	0.0127388	0.331587	0.0312918
	FALSE	High	Master Protein	NP_566470.1	Dihydrolipoamide acetyltransferase, long form protein [Arabidopsis thaliana]	0	163.96	43	26	278	22	539	58.4	7.65	663.01	26	other metabolic processes	mitochondrion;other cell component	other molecular function	Pf00198, Pf00364, Pf02817	820606		ath:AT3G13930; NP_566470.1; Q8RWN9; Q9ASS8; Q9LVK7	AT3G13930		0	4		5.9181e+07	2.30671e+07	3.53341e+07	1.53129e+07	3.05875e+07	1.40452e+07	1.18808e+07	2.96491e+07	2.50336e+07	4.00108e+07	5.47641e+07		0.570926	0.827098	0.0927816	0.421671	0.107208	0.468222	0.20536	0.509819	0.24869
	FALSE	High	Master Protein	NP_172119.1	acyl-CoA oxidase 3 [Arabidopsis thaliana]	0	163.475	53	28	329	28	675	75.6	7.99	714.61	28	other metabolic processes;other biological processes	other cytoplasmic organelle	other molecular function	Pf00441, Pf01756, Pf02770	837140	ACX3	ath:AT1G06290; NP_172119.1; P0CZ23; Q9C839; Q9LKX5; Q9LLH9; Q9LMI8; Q9M7X6	AT1G06290		0	0		2.89399e+07	1.57588e+07	1.10183e+07	2.67213e+07	1.58497e+07	1.28412e+07	1.29999e+07	1.99546e+07	2.25005e+07	2.17574e+07	2.53119e+07		0.458505	0.789148	0.359864	0.784832	0.229856	0.785438	0.988866	0.99453	0.989407
	FALSE	High	Master Protein	NP_171923.1	cytosolic ribosomal protein S15 [Arabidopsis thaliana]	0	163.34	86	16	361	4	152	17.1	10.35	913.83	16	cell organization and biogenesis;protein metabolism;other metabolic processes	translational apparatus	nucleic acid binding activity;other molecular function	Pf00203	839564	RPS15A	ath:AT1G04270; NP_171923.1; Q08112	AT1G04270		0	16		5.29209e+07	8.12529e+07	4.42698e+07	4.63462e+07	8.14728e+07	4.58752e+07	1.0145e+08	6.70836e+07	5.92986e+07	6.77775e+07	6.61775e+07		0.571519	0.888077	0.521921	0.86444	0.560464	1.13387	0.92704	0.973384	0.391302
	FALSE	High	Master Protein	NP_974778.1	Rubisco methyltransferase family protein [Arabidopsis thaliana]	0	162.936	54	22	390	22	514	57.5	6.79	1042.46	22	protein metabolism;other metabolic processes		other molecular function	Pf09273	831276		NP_974778.1; Q8VZB5	AT5G14260		0	0		5.3573e+07	4.64016e+07	4.99075e+07	3.52462e+07	3.12799e+07	2.77778e+07	3.18741e+07	5.11064e+07	3.25334e+07	4.30429e+07	4.05686e+07		0.0444941	1.19507	0.0267449	0.751922	0.655305	0.921037	0.00346967	0.629187	0.203862
	FALSE	High	Master Protein	NP_172648.1	glyoxalase/bleomycin resistance protein/dioxygenase superfamily protein [Arabidopsis thaliana]	0	162.055	60	21	505	19	283	31.9	5.27	1356.08	21	other metabolic processes	other cytoplasmic organelle;other cell component	other molecular function	Pf00903	837731	GLX1	ath:AT1G11840; B9DFN6; B9DGT0; F4IAH9; NP_172648.1; O65398; Q3EDE2; Q940A4	AT1G11840		0	2		1.14682e+08	1.03592e+08	1.06071e+08	1.19282e+08	1.30433e+08	1.18326e+08	1.19465e+08	1.97756e+08	1.30877e+08	1.00634e+08	1.07763e+08		0.491533	1.03759	0.0436594	1.17737	0.203549	1.43347	0.048243	1.13472	0.231648
	FALSE	High	Master Protein	NP_568970.2	nucleoside diphosphate kinase 2 [Arabidopsis thaliana]	0	161.87	55	19	473	19	231	25.5	8.95	1166.29	19	other metabolic processes;stress response;signal transduction;other biological processes	nucleus;other cell component	kinase activity;other molecular function	Pf00334	836451	NDPK2	ath:AT5G63310; NP_568970.2; O64903; O65212; Q9SMX6	AT5G63310		0	0		1.31084e+08	1.57437e+08	1.57632e+08	1.40969e+08	7.75262e+07	1.13213e+08	1.0958e+08	1.7322e+08	1.06004e+08	1.25068e+08	1.37205e+08		0.199088	1.13406	0.382577	0.843158	0.951433	0.988291	0.161768	0.743484	0.483724
	FALSE	High	Master Protein	NP_172042.1	naphthalene 1,2-dioxygenase subunit alpha (DUF1264) [Arabidopsis thaliana]	0	161.86	90	19	462	18	241	27.3	6.71	1081.67	19	developmental processes;other biological processes	other cell component		Pf06884	837053	OBAP1A	ath:AT1G05510; NP_172042.1; Q9ZVY7	AT1G05510		0	1		1.27608e+08	1.34425e+08	8.55875e+07	8.06882e+07	4.78434e+07	6.43294e+07	4.28359e+07	1.01423e+08	8.10414e+07	7.59475e+07	1.08696e+08		0.38259	1.25511	0.297833	0.696338	0.524837	0.813464	0.0563045	0.554803	0.151652
	FALSE	High	Master Protein	NP_001190127.1	ketol-acid reductoisomerase [Arabidopsis thaliana]	0	161.675	51	21	251	21	591	63.8	6.8	700.82	21	other metabolic processes		other molecular function	Pf01450, Pf07991	825030		ath:AT3G58610; NP_001190127.1; Q05758; Q42559	AT3G58610		0	0		2.36211e+07	3.18999e+07	1.7953e+07	4.03757e+07	3.60441e+07	1.23001e+07	2.40865e+07	4.03451e+07	2.30065e+07	1.4625e+07	2.28307e+07		0.399963	1.30775	0.350199	1.57911	0.230848	1.5563	0.636018	1.2075	0.541305
	FALSE	High	Master Protein	NP_566495.1	Uroporphyrinogen decarboxylase [Arabidopsis thaliana]	0	161.66	56	22	403	22	418	46.2	7.11	1125.24	22	other metabolic processes;other biological processes		other molecular function	Pf01208	820722	HEME1	ath:AT3G14930; NP_566495.1; Q93ZB6; Q9LKB1	AT3G14930		0	0		5.33501e+07	7.88277e+07	6.45545e+07	6.45523e+07	3.0617e+07	6.6825e+07	5.70312e+07	5.47848e+07	6.506e+07	6.5033e+07	6.55739e+07		0.973742	1.0042	0.436157	0.826879	0.178029	0.902841	0.457875	0.823425	0.475182
	FALSE	High	Master Protein	NP_850415.1	Citrate synthase family protein [Arabidopsis thaliana]	0	160.999	61	24	400	24	474	52.7	6.89	912.96	24	other metabolic processes	mitochondrion	other molecular function	Pf00285	819042	CSY4	ath:AT2G44350; NP_850415.1; O64869; P20115; Q8LE36; Q94EY6	AT2G44350		0	0		5.23059e+07	4.2074e+07	4.41681e+07	4.98064e+07	2.5097e+07	3.56294e+07	3.5239e+07	5.14461e+07	4.80997e+07	3.20147e+07	4.5615e+07		0.46155	1.18982	0.855628	0.949232	0.541068	1.1575	0.325139	0.797795	0.842338
	FALSE	High	Master Protein	NP_190806.1	chloroplast RNA-binding protein 33 [Arabidopsis thaliana]	0	160.092	50	17	416	17	329	35.7	4.64	1382.8	17	RNA metabolism OR transcription;other metabolic processes	other cell component	nucleic acid binding activity	Pf00076	824403	CP33	ath:AT3G52380; NP_190806.1; Q39061; Q39062; Q8W4N7	AT3G52380		0	0		1.08627e+08	1.40147e+08	9.89556e+07	6.22877e+07	5.7576e+07	2.65539e+07	7.38971e+07	9.57941e+07	5.73747e+07	1.01164e+08	1.08258e+08		0.467071	1.10695	0.0293922	0.4661	0.110968	0.722833	0.0163618	0.421066	0.0743145
	FALSE	High	Master Protein	NP_180644.1	glutathione S-transferase PHI 10 [Arabidopsis thaliana]	0	160.03	76	23	458	21	215	24.2	5.67	1179.34	23	other metabolic processes;stress response	other cell component	other molecular function	Pf00043, Pf02798	817637	GSTF10	ath:AT2G30870; NP_180644.1; P42761	AT2G30870		0	2		6.18674e+07	5.84019e+07	6.2999e+07	5.34827e+07	3.46693e+07	6.10008e+07	6.99599e+07	9.69012e+07	7.54672e+07	1.31215e+08	1.13457e+08		0.0852515	0.499359	0.0156961	0.406403	0.053803	0.660282	0.282085	0.81385	0.135234
	FALSE	High	Master Protein	NP_178093.1	NADP-malic enzyme 4 [Arabidopsis thaliana]	0	158.985	64	25	296	22	646	71.1	6.58	681.73	25	other metabolic processes	other cell component	other molecular function	Pf00390, Pf03949	844314	NADP-ME4	ath:AT1G79750; NP_178093.1; Q56WI7; Q9CA83; Q9MA03	AT1G79750		0	2		1.45727e+07	1.99069e+07	1.11284e+07	2.07772e+07	2.03448e+07	1.6273e+07	1.44143e+07	3.54095e+07	2.42657e+07	1.766e+07	1.74494e+07		0.454291	0.866015	0.386347	1.08983	0.360098	1.40683	0.268355	1.25844	0.254726
	FALSE	High	Master Protein	NP_569048.1	Subtilase family protein [Arabidopsis thaliana]	0	158.196	38	18	187	18	757	79.4	6.35	432.43	18	protein metabolism;other metabolic processes;developmental processes	non-structural extracellular	other molecular function	Pf00082, Pf02225, Pf05922, Pf17766	836871	SBT1.7	ath:AT5G67360; NP_569048.1; O65351; P80854; Q39007; Q8RWQ7	AT5G67360		0	0		1.85759e+07	1.12493e+07	4.9757e+06	2.47599e+06	7.1759e+06	3.00835e+06	2.83344e+06	5.17116e+06	3.36522e+06	1.83651e+07	1.99889e+07		0.189775	0.604907	0.00366502	0.22006	0.00221459	0.19763	0.192756	0.363791	0.181831
	FALSE	High	Master Protein	NP_566969.1	ubiquitin extension protein 1 [Arabidopsis thaliana]	0	157.745	55	12	831	1	128	14.7	9.92	2525.68	12	protein metabolism;other metabolic processes		nucleic acid binding activity;other molecular function	Pf00240, Pf01020	818189; 824425	RPL40A	ath:AT2G36170; ath:AT3G52590; B9DHA6; NP_566969.1; O80715; P19232; P59263; Q38875; Q9LDJ2; Q9LYW1; Q9M0W3; Q9M1P9; Q9S7X3	AT2G36170; AT3G52590		0	0		39078	27810.9	29204.4	83742.4	120912	138340	44209.5	160476	118103	35846.7	58094		0.393543	0.681943	0.0412019	2.43412	0.210891	2.29073	0.0312642	3.56938	0.154727
	FALSE	High	Master Protein	NP_172691.1	stress-inducible protein [Arabidopsis thaliana]	0	157.715	60	28	324	25	572	64.5	6.28	620.33	28	cell organization and biogenesis	nucleus;other cell component	other molecular function	Pf13181, Pf13414, Pf17830	837781	HOP1	ath:AT1G12270; NP_172691.1; Q7Y1Y9; Q9LNB6	AT1G12270		0	0		2.88487e+07	2.88765e+07	2.07925e+07	1.4575e+07	7.98825e+06	1.31613e+07	1.26588e+07	2.7681e+07	1.67997e+07	1.88334e+07	2.04316e+07		0.126942	1.33312	0.047974	0.606554	0.908693	0.970151	0.0155192	0.454988	0.258791
	FALSE	High	Master Protein	NP_179164.1	nitrite reductase 1 [Arabidopsis thaliana]	0	157.624	47	28	289	28	586	65.5	6.28	573.4	28	other metabolic processes;other biological processes		other molecular function	Pf01077, Pf03460	816055	NIR1	ath:AT2G15620; NP_179164.1; Q39161; Q8H163; Q8H164	AT2G15620		0	0		5.63043e+07	3.70547e+07	3.66887e+07	2.91542e+07	5.37057e+07	3.4029e+07	2.84479e+07	5.49386e+07	3.87268e+07	4.83345e+07	4.21505e+07		0.810602	0.958152	0.503588	0.861203	0.628804	0.899695	0.681511	0.898817	0.806188
	FALSE	High	Master Protein	NP_190894.1	phenylalanine ammonia-lyase 2 [Arabidopsis thaliana]	0	156.825	46	26	319	13	717	77.8	6.46	864.66	26	other metabolic processes;stress response	other cell component	other molecular function	Pf00221	824493	PAL2	ath:AT3G53260; NP_190894.1; P45724; Q53ZM9; Q8RWP4; Q94KC9; Q9SCN5	AT3G53260	Flavonoid biosynthesis	1	0		3.45828e+06	6.7497e+06	4.90161e+06	1.10667e+06	3.65295e+06	3.65948e+06	4.45593e+06	7.77562e+06	5.37332e+06	7.4298e+06	5.30217e+06		0.43399	0.791163	0.107811	0.440838	0.758371	0.92182	0.15648	0.557203	0.577564
	FALSE	High	Master Protein	NP_179580.1	NADP-malic enzyme 1 [Arabidopsis thaliana]	0	156.819	59	24	316	20	581	64.2	6.76	714.64	24	other metabolic processes	cytosol;other cell component	other molecular function	Pf00390, Pf03949	816509	NADP-ME1	ath:AT2G19900; NP_179580.1; O82191	AT2G19900		0	0		2.33394e+07	1.59215e+07	1.21636e+07	1.75828e+07	9.61766e+06	6.42785e+06	1.25636e+07	3.39228e+07	1.88996e+07	1.89757e+07	2.5706e+07		0.359826	0.767273	0.111589	0.501746	0.944416	0.975583	0.272618	0.653935	0.560672
	FALSE	High	Master Protein	NP_194898.1	ribosomal protein S6 [Arabidopsis thaliana]	0	156.816	54	22	471	7	250	28.4	10.61	1143.08	22	protein metabolism;other metabolic processes	translational apparatus	nucleic acid binding activity;other molecular function	Pf01092	829298	RPS6A	ath:AT4G31700; NP_194898.1; O48549; O81777	AT4G31700		0	15		5.90467e+07	9.35255e+07	6.40895e+07	1.14212e+08	2.56381e+07	3.96132e+07	7.17815e+07	3.29173e+07	7.71606e+07	1.40543e+08	1.65675e+08		0.0278018	0.471694	0.0622525	0.390709	0.0183209	0.395926	0.706737	0.82831	0.548063
	FALSE	High	Master Protein	NP_851207.1	MIF4G domain-containing protein / MA3 domain-containing protein [Arabidopsis thaliana]	0	156.7	53	31	259	31	780	85.5	8.24	482.56	31	protein metabolism;other metabolic processes	translational apparatus	nucleic acid binding activity	Pf02847, Pf02854	835897	EIF(ISO)4G1	ath:AT5G57870; F4KDF4; NP_851207.1; Q8H0T8; Q8H179; Q93ZT6; Q9FJM7	AT5G57870		0	0		1.20549e+07	1.71512e+07	9.17064e+06	1.63593e+07	9.21316e+06	1.45545e+07	1.58569e+07	2.4937e+07	1.85349e+07	3.74278e+07	4.17054e+07		0.00443423	0.323309	0.00500841	0.338054	0.010799	0.499822	0.862975	1.04561	0.12302
	FALSE	High	Master Protein	NP_198409.1	proteasome alpha subunit A1 [Arabidopsis thaliana]	0	156.47	92	21	425	12	246	27.3	5.86	1144.94	21	protein metabolism;other metabolic processes;other biological processes	nucleus;other cell component		Pf00227, Pf10584	833524	PAA1	ath:AT5G35590; NP_198409.1; O23713; O81146; Q0WR56; Q8RWN8	AT5G35590		0	10		6.91269e+07	6.86907e+07	5.98627e+07	6.77431e+07	6.77589e+07	3.41155e+07	8.05192e+07	6.93046e+07	7.14378e+07	6.33849e+07	7.1947e+07		0.767366	0.973805	0.433878	0.835563	0.372297	1.08997	0.49562	0.858039	0.1621
	FALSE	High	Master Protein	NP_180643.1	glutathione S-transferase PHI 9 [Arabidopsis thaliana]	0	156.075	76	22	439	20	215	24.1	6.65	1137.16	22	other metabolic processes;stress response;other biological processes	other cell component	other molecular function	Pf00043, Pf02798	817636	GSTF9	A8MR26; ath:AT2G30860; C0Z2R9; NP_180643.1; O23626; O80852	AT2G30860		0	0		1.06965e+08	7.48608e+07	8.85419e+07	1.23104e+08	5.99446e+07	1.20635e+08	1.31013e+08	5.11349e+07	1.21142e+08	8.76576e+07	7.3571e+07		0.475018	1.11795	0.429116	1.2557	0.505535	1.25408	0.660022	1.12322	0.714319
	FALSE	High	Master Protein	NP_189276.1	Polyketide cyclase/dehydrase and lipid transport superfamily protein [Arabidopsis thaliana]	0	155.597	88	17	343	11	152	17.8	5.15	872.15	17	stress response			Pf00407	822250		ath:AT3G26450; NP_189276.1; Q9LIN0	AT3G26450		0	8		9.64255e+07	1.34159e+08	9.23429e+07	1.41239e+08	9.90832e+07	1.16773e+08	1.21139e+08	1.11212e+08	1.06049e+08	6.47288e+07	6.20171e+07		0.0782732	1.69855	0.0434927	1.87827	0.00480703	1.77994	0.562967	1.1058	0.742641
	FALSE	High	Master Protein	NP_850106.1	60S acidic ribosomal protein family [Arabidopsis thaliana]	0	155.544	83	15	594	10	115	11.4	4.68	1888.92	15	protein metabolism;other metabolic processes;stress response	cytosol;translational apparatus	nucleic acid binding activity;other molecular function	Pf00428	817317	RPP2B	ath:AT2G27710; NP_850106.1; Q8LB03; Q9SLF7	AT2G27710		0	5		2.08296e+08	1.73619e+08	1.28367e+08	1.6456e+08	2.43477e+08	1.39288e+08	1.78581e+08	1.70793e+08	1.2023e+08	1.52021e+08	1.55423e+08		0.55288	1.1065	0.456737	1.18683	0.892158	1.0183	0.768608	1.0726	0.67082
	FALSE	High	Master Protein	NP_192786.1	Nascent polypeptide-associated complex (NAC), alpha subunit family protein [Arabidopsis thaliana]	0	155.432	82	12	343	12	212	23.2	4.42	946.7	12	transport	translational apparatus;other cell component	other molecular function	Pf01849, Pf19026	826640		ath:AT4G10480; NP_192786.1; Q9SZY1; Q9ZSA6	AT4G10480		0	0		1.4589e+08	1.47005e+08	1.09816e+08	1.86703e+08	1.46348e+08	1.48009e+08	1.36314e+08	5.21277e+07	1.45141e+08	7.99521e+07	1.01052e+08		0.0763616	1.48324	0.0263697	1.77182	0.56702	1.22864	0.220242	1.19456	0.530246
	FALSE	High	Master Protein	NP_199103.1	sterol carrier protein 2 [Arabidopsis thaliana]	0	155.012	77	14	420	14	123	13.6	9.2	1336.96	14	other metabolic processes;transport;developmental processes;other biological processes	cytosol;other cytoplasmic organelle		Pf02036	834300	SCP2	ath:AT5G42890; NP_199103.1; Q9FMN0	AT5G42890		0	0		1.32519e+08	1.84109e+08	1.4494e+08	2.19917e+08	1.56608e+08	1.15417e+08	2.12532e+08	6.57816e+07	2.07098e+08	6.36185e+07	1.25136e+08		0.263515	1.63023	0.217784	1.7375	0.322959	1.71444	0.786255	1.0658	0.887131
	FALSE	High	Master Protein	NP_198334.1	purple acid phosphatase 26 [Arabidopsis thaliana]	0	153.997	61	22	264	22	475	55	7.31	661.14	22	other metabolic processes;other biological processes	other cytoplasmic organelle	other molecular function	Pf00149, Pf14008, Pf16656	833406	PAP26	ath:AT5G34850; NP_198334.1; Q5MAU9; Q949Y3	AT5G34850		0	0		2.53497e+07	6.36833e+07	4.36472e+07	2.35346e+07	4.13524e+07	2.51806e+07	3.5804e+07	5.75333e+06	4.39521e+07	4.68968e+07	4.65178e+07		0.843511	0.946891	0.0989647	0.642781	0.257561	0.61025	0.336891	0.678833	0.382723
	FALSE	High	Master Protein	NP_198137.1	Ribosomal protein L18e/L15 superfamily protein [Arabidopsis thaliana]	0	153.923	66	20	470	7	187	21	10.96	1265.85	20	protein metabolism;other metabolic processes		nucleic acid binding activity;other molecular function	Pf17135	832848	RPL18C	ath:AT5G27850; NP_198137.1; Q940B0	AT5G27850		0	14		1.2124e+08	1.27318e+08	1.03539e+08	1.12489e+08	7.34375e+07	8.94101e+07	6.63517e+07	1.39047e+08	1.23415e+08	9.69907e+07	1.23198e+08		0.68413	1.06605	0.385529	0.833638	0.986019	0.995554	0.141895	0.781992	0.76504
	FALSE	High	Master Protein	NP_193485.1	Hyaluronan / mRNA binding family [Arabidopsis thaliana]	0	153.49	59	21	413	15	360	38.9	8.75	1052.27	21		nucleus;other cell component	nucleic acid binding activity	Pf04774, Pf09598	827467	RGGB	ath:AT4G17520; NP_193485.1; O23593; Q8LB56	AT4G17520		0	0		1.7901e+07	1.35525e+07	1.85884e+07	2.92535e+07	4.05779e+07	2.32745e+07	2.60189e+07	3.90255e+07	1.54535e+07	2.77517e+07	3.43327e+07		0.0943534	0.537354	0.99916	0.999777	0.620243	0.864393	0.0945797	1.86056	0.272419
	FALSE	High	Master Protein	NP_177545.1	Ribosomal protein L6 family protein [Arabidopsis thaliana]	0	153.414	68	20	460	13	233	26.1	10.17	1052.82	20	cell organization and biogenesis;protein metabolism;other metabolic processes		nucleic acid binding activity;other molecular function	Pf01159, Pf03868	843744	RPL6C	ath:AT1G74050; NP_177545.1; Q9C9C5	AT1G74050		0	7		6.66132e+07	7.18468e+07	6.21694e+07	3.93797e+07	1.36324e+08	3.97489e+07	6.26827e+07	5.85178e+07	7.73887e+07	1.29372e+08	1.35557e+08		0.00152049	0.504863	0.199852	0.542164	0.00249967	0.499729	0.892518	1.07388	0.921926
	FALSE	High	Master Protein	NP_196513.1	Ribosomal protein S19 family protein [Arabidopsis thaliana]	0	152.093	86	14	349	2	152	17.1	10.35	920.63	14	cell organization and biogenesis;protein metabolism;other metabolic processes	translational apparatus	nucleic acid binding activity;other molecular function	Pf00203	830810	RPS15D	ath:AT5G09510; NP_196513.1; Q9FY64	AT5G09510		0	0		173347	208159	1.11975e+06	1.23207e+06	737144	3.02682e+06	1.33253e+07	3.00081e+06	2.29192e+06	5.26545e+06	5.41376e+06		0.00274247	0.0937183	0.0327857	0.311885	0.830676	1.16226	0.231059	3.3279	0.250108
	FALSE	High	Master Protein	NP_177667.1	ornithine carbamoyltransferase [Arabidopsis thaliana]	0	151.629	57	20	331	20	375	41	7.56	935.43	20	other metabolic processes	other cell component	other molecular function	Pf00185, Pf02729	843869	OTC	ath:AT1G75330; NP_177667.1; O50039; Q9FWS2	AT1G75330		0	0		4.95223e+07	5.32442e+07	5.21623e+07	4.66781e+07	3.64569e+07	2.23947e+07	4.59194e+07	1.00489e+08	4.53021e+07	3.46473e+07	3.90683e+07		0.0493917	1.40114	0.837956	0.954387	0.276552	1.73378	0.141096	0.68115	0.57195
	FALSE	High	Master Protein	NP_001031057.1	proteasome subunit PAB1 [Arabidopsis thaliana]	0	151.26	65	13	411	1	235	25.7	5.69	1264.07	13	protein metabolism;other metabolic processes;other biological processes	other cell component		Pf00227, Pf10584	838217	PAB1	ath:AT1G16470; B9DGA9; NP_001031057.1; O23708; Q94EI0	AT1G16470		0	0		9.5194e+06	1.02017e+07	1.02257e+07	1.09878e+07	2.31403e+07	7.81312e+06	9.91219e+06	3.09509e+07	2.00701e+07	4.92028e+06	6.71532e+06		0.116931	1.71582	0.219772	2.40304	0.136981	3.4912	0.48227	1.40052	0.231038
	FALSE	High	Master Protein	NP_187130.1	Ribose 5-phosphate isomerase, type A protein [Arabidopsis thaliana]	0	151.228	67	14	289	14	276	29.3	6.02	858.63	14	other metabolic processes		other molecular function	Pf06026	819639	RPI3	ath:AT3G04790; NP_187130.1; Q8L9K5; Q9S726	AT3G04790		0	0		3.00717e+07	5.09747e+07	4.07749e+07	3.11582e+07	9.32217e+07	4.53307e+07	5.238e+07	4.86525e+07	4.98553e+07	2.14398e+07	2.11237e+07		0.085131	1.90807	0.200952	2.65815	0.00117964	2.36334	0.490493	1.39311	0.247363
	FALSE	High	Master Protein	NP_195585.1	rotamase CYP 1 [Arabidopsis thaliana]	0	151.046	92	17	410	8	172	18.4	7.81	1054.52	17	protein metabolism;other metabolic processes;stress response;developmental processes;signal transduction;other biological processes	other cell component	other molecular function	Pf00160	830029	CYP18-3	ath:AT4G38740; NP_195585.1; P34790; Q0WWG0	AT4G38740		0	7		5.71008e+07	7.20464e+07	5.40588e+07	2.4759e+07	7.81962e+07	3.97274e+07	4.64064e+07	5.60892e+07	5.58997e+07	5.99894e+07	5.64467e+07		0.666529	1.04897	0.572769	0.816944	0.238508	0.906909	0.492541	0.778809	0.282626
	FALSE	High	Master Protein	NP_199405.2	magnesium chelatase i2 [Arabidopsis thaliana]	0	150.55	48	20	294	5	418	46.1	5.5	641.46	20	other metabolic processes	other cell component	other molecular function	Pf01078, Pf17863	834633	CHLI2	ath:AT5G45930; NP_199405.2; Q5XF33; Q8L712; Q9FJ43	AT5G45930		0	0		1.07082e+07	5.69417e+06	2.52346e+06	115455	3.59164e+06	1.84807e+06	1.95717e+06	88136.9	2.71303e+06	1.13453e+07	1.0203e+07		0.197164	0.585532	0.00508885	0.171867	0.00248207	0.147215	0.193703	0.293523	0.177587
	FALSE	High	Master Protein	NP_196902.2	Glycosyl hydrolase family 38 protein [Arabidopsis thaliana]	0	150.398	35	24	258	24	1024	115.8	6.44	716.22	24	other metabolic processes		other molecular function	Pf01074, Pf07748, Pf09261, Pf17677	831246		ath:AT5G13980; NP_196902.2; Q3E9H8; Q8LPJ3; Q9FFX7	AT5G13980		0	0		3.84685e+07	4.24734e+07	3.77753e+07	1.88589e+07	2.46035e+07	2.09525e+07	2.2667e+07	2.26317e+07	4.35861e+07	3.70864e+07	4.78204e+07		0.686404	0.932138	0.13345	0.505769	0.241801	0.697902	0.00134748	0.542591	0.28848
	FALSE	High	Master Protein	NP_568336.1	dehydroascorbate reductase 1 [Arabidopsis thaliana]	0	149.781	74	21	414	21	258	28.5	7.74	981.07	21	protein metabolism;other metabolic processes;developmental processes;other biological processes	other cell component	other molecular function	Pf13410, Pf13417	831532	DHAR3	ath:AT5G16710; NP_568336.1; Q67XJ9; Q680W2; Q8LE52; Q8VZA3; Q9FE30; Q9LFE6	AT5G16710		0	0		1.72041e+08	2.35064e+08	1.6777e+08	5.23329e+07	1.17551e+08	7.80778e+07	1.51197e+08	1.12747e+08	1.10006e+08	1.27762e+08	1.42762e+08		0.111485	1.4167	0.0964494	0.611065	0.538722	0.921545	0.0201701	0.431331	0.0708848
	FALSE	High	Master Protein	NP_192154.2	HSP20-like chaperones superfamily protein [Arabidopsis thaliana]	0	149.388	49	18	489	18	241	25.5	4.54	1399.9	18	cell organization and biogenesis;stress response;developmental processes;other biological processes	cytosol;nucleus;other cell component	other molecular function	Pf04969	828006	P23-1	ath:AT4G02450; NP_192154.2; O81288; Q8L7U4; Q9FT78	AT4G02450		0	0		5.86965e+07	9.22816e+07	7.38129e+07	3.24776e+07	6.87326e+07	5.36442e+07	5.94219e+07	6.02954e+07	7.7514e+07	1.02546e+08	1.25778e+08		0.105241	0.656351	0.0398045	0.452149	0.0968402	0.575882	0.179154	0.688882	0.472921
	FALSE	High	Master Protein	NP_198599.1	oxoprolinase 1 [Arabidopsis thaliana]	0	149.013	34	35	261	35	1266	137.4	5.86	411.18	35	other metabolic processes	other cell component	other molecular function	Pf01968, Pf02538, Pf05378, Pf19278	833761	OXP1	ath:AT5G37830; NP_198599.1; Q0WQ06; Q9FIZ7	AT5G37830		0	0		2.36948e+07	2.60797e+07	1.81958e+07	3.26594e+07	1.42232e+07	1.29173e+07	2.6739e+07	2.33356e+06	2.25704e+07	2.88167e+07	3.28327e+07		0.0799094	0.73502	0.22509	0.646666	0.207911	0.558459	0.719726	0.879794	0.551473
	FALSE	High	Master Protein	NP_180506.1	glutathione S-transferase tau 5 [Arabidopsis thaliana]	0	148.525	78	17	424	17	224	26	5.55	1028.35	17	other metabolic processes;stress response	other cell component	other molecular function	Pf00043, Pf13417	817494	GSTU5	ath:AT2G29450; NP_180506.1; P46421	AT2G29450		0	0		1.81841e+07	3.09052e+07	2.49658e+07	3.75756e+07	3.26879e+07	9.56259e+06	4.26042e+07	6.32132e+07	4.6978e+07	3.42326e+07	2.92062e+07		0.212318	0.778231	0.620222	0.838876	0.0786696	1.6057	0.852104	1.07793	0.0322877
	FALSE	High	Master Protein	NP_180719.1	Ribosomal protein S3 family protein [Arabidopsis thaliana]	0	148.483	69	24	394	2	250	27.5	9.54	794.58	24	protein metabolism;other metabolic processes	nucleus	nucleic acid binding activity;other molecular function	Pf00189, Pf07650	817719	RPS3A	ath:AT2G31610; NP_180719.1; Q9SIP7	AT2G31610		0	2		1.42204e+07	2.0805e+07	7.65467e+06	5.78043e+06	1.53906e+07	5.28217e+06	7.81243e+06	2.53826e+07	9.45111e+06	8.45229e+06	9.06334e+06		0.286025	1.62445	0.987155	1.00684	0.432865	1.62316	0.343316	0.619802	0.998758
	FALSE	High	Master Protein	NP_193723.3	Glutathione S-transferase family protein [Arabidopsis thaliana]	0	148.385	82	23	321	23	356	40.6	7.33	829.99	23	other biological processes	other cell component	other molecular function	Pf13409, Pf13410	827734		NP_193723.3; Q8H121	AT4G19880		0	0		6.61349e+07	5.38199e+07	5.26026e+07	3.12461e+07	3.51036e+07	3.29386e+07	4.81512e+07	6.85011e+07	6.71209e+07	3.76786e+07	4.84548e+07		0.1578	1.33558	0.305669	0.768485	0.123581	1.42239	0.0240064	0.575393	0.662786
	FALSE	High	Master Protein	NP_181715.1	Ribosomal protein S5 family protein [Arabidopsis thaliana]	0	148.238	62	18	514	8	285	30.9	10.29	1263.04	18	protein metabolism;other metabolic processes;other biological processes	translational apparatus	nucleic acid binding activity;other molecular function	Pf00333, Pf03719	818784	RPS2C	ath:AT2G41840; NP_181715.1; O22936; P49688	AT2G41840		0	10		5.61496e+07	1.11458e+08	5.96923e+07	8.1308e+07	1.34921e+08	6.03836e+07	6.42684e+07	2.19224e+08	8.22356e+07	1.06516e+08	1.15943e+08		0.179937	0.681175	0.483802	0.828956	0.847835	1.09602	0.596316	1.21695	0.451963
	FALSE	High	Master Protein	NP_195137.5	poly(A) binding protein 2 [Arabidopsis thaliana]	0	148.179	43	18	281	15	629	68.6	8.21	690.55	18	protein metabolism;RNA metabolism OR transcription;other metabolic processes;other biological processes	cytosol;nucleus;other cell component	nucleic acid binding activity	Pf00076, Pf00658	829557	PAB2	ath:AT4G34110; NP_195137.5; P42731; Q8RXR5	AT4G34110		0	0		1.73157e+07	2.2762e+07	1.10076e+07	2.56199e+07	1.52773e+07	1.97161e+07	1.63076e+07	1.64908e+07	1.57591e+07	1.35862e+07	1.21704e+07		0.345946	1.32226	0.128012	1.56887	0.109149	1.25683	0.522331	1.18651	0.827383
	FALSE	High	Master Protein	NP_566903.1	Haloacid dehalogenase-like hydrolase (HAD) superfamily protein [Arabidopsis thaliana]	0	147.909	55	21	448	21	319	34.2	8.06	970.4	21			other molecular function	Pf13419	824000	CBBY	ath:AT3G48420; NP_566903.1; Q67ZZ0; Q8LCE8; Q94K71; Q9STM2	AT3G48420		0	0		8.40751e+07	7.59018e+07	6.94821e+07	1.93816e+07	5.95231e+07	3.55734e+07	6.38089e+07	2.4085e+07	7.25292e+07	8.30469e+07	8.39072e+07		0.238822	0.916256	0.060087	0.457124	0.181724	0.640588	0.0676615	0.498904	0.25918
	FALSE	High	Master Protein	NP_001077717.1	20S proteasome alpha subunit E1 [Arabidopsis thaliana]	0	147.866	81	23	396	4	237	25.9	4.75	964.11	23	protein metabolism;other metabolic processes	translational apparatus;nucleus;other cell component	other molecular function	Pf00227, Pf10584	841822	PAE1	ath:AT1G53850; NP_001077717.1; O81149; Q56ZL5	AT1G53850		0	19		2.28642e+07	2.44983e+07	2.77572e+07	2.317e+07	2.01069e+07	2.40266e+07	3.06718e+07	6.38221e+07	2.99495e+07	7.30408e+07	7.0684e+07		0.000158533	0.348442	0.000189089	0.312187	0.111243	0.57723	0.237618	0.89595	0.278043
	FALSE	High	Master Protein	NP_001078165.1	lipoamide dehydrogenase 1 [Arabidopsis thaliana]	0	147.792	48	25	327	10	623	66.6	8.41	600.29	25	other metabolic processes;other biological processes	mitochondrion;other cell component	other molecular function	Pf02852, Pf07992	820951	LPD1	A8MS68; ath:AT3G16950; B9DG34; NP_001078165.1; Q9M5K5	AT3G16950		0	0		2.1986e+06	6.78229e+06	6.22348e+06	1.07157e+07	2.34627e+06	2.36438e+06	6.41341e+06	2.49781e+06	7.75553e+06	4.88202e+06	4.58213e+06		0.838049	1.07101	0.896594	1.08665	0.654213	1.17403	0.982669	1.0146	0.830931
	FALSE	High	Master Protein	NP_173289.1	Ribosomal protein L6 family protein [Arabidopsis thaliana]	0	147.787	66	17	462	10	233	26.1	10.1	1038.68	17	cell organization and biogenesis;protein metabolism;other metabolic processes		nucleic acid binding activity;other molecular function	Pf01159, Pf03868	838435	RPL6A	ath:AT1G18540; NP_173289.1; Q9FZ76	AT1G18540		0	0		3.73439e+07	4.63223e+07	4.02365e+07	3.69221e+07	1.16632e+08	8.84198e+07	6.87096e+07	1.11171e+07	5.6594e+07	5.15559e+07	5.94117e+07		0.100794	0.744378	0.393791	1.45372	0.629009	0.819583	0.232639	1.95293	0.834987
	FALSE	High	Master Protein	NP_188548.2	presequence protease 1 [Arabidopsis thaliana]	0	146.943	41	30	220	30	1080	120.9	5.68	504.31	30	protein metabolism;other metabolic processes	mitochondrion;other cell component	other molecular function	Pf00675, Pf05193, Pf08367	821451	PREP1	ath:AT3G19170; NP_188548.2; Q8RUN6; Q9LJL3	AT3G19170		0	0		1.0127e+07	1.45097e+07	1.35709e+07	1.22119e+07	1.89478e+07	2.46877e+07	5.56099e+06	1.09356e+07	1.30009e+07	5.68208e+06	6.24581e+06		0.0321015	2.13548	0.071621	3.12139	0.221749	1.64865	0.239475	1.46168	0.33714
	FALSE	High	Master Protein	NP_194383.1	Aldolase superfamily protein [Arabidopsis thaliana]	0	146.877	73	22	256	19	358	38.3	5.81	654.34	22	other metabolic processes		nucleic acid binding activity;other molecular function	Pf00274	828759	FBA5	ath:AT4G26530; NP_194383.1; O65581	AT4G26530		0	0		6.99215e+07	7.23799e+07	7.01885e+07	3.1091e+07	1.38899e+07	1.90608e+07	4.03872e+07	2.67174e+07	1.38111e+07	7.41975e+07	5.06646e+07		0.605157	1.13453	0.134221	0.341933	0.13663	0.432027	0.00918603	0.301387	0.0282172
	FALSE	High	Master Protein	NP_001190146.1	N-terminal nucleophile aminohydrolases (Ntn hydrolases) superfamily protein [Arabidopsis thaliana]	0	146.654	74	16	332	16	223	24.6	7.4	881.69	16	protein metabolism;other metabolic processes;stress response	nucleus;other cell component		Pf00227	825253	PBF1	ath:AT3G60820; NP_001190146.1; P42741; P42742; Q570C3; Q6LAD2; Q9SBI6	AT3G60820		0	0		6.40992e+07	5.697e+07	4.71474e+07	2.92907e+07	2.61789e+07	1.58362e+07	2.03783e+07	6.66313e+07	2.8688e+07	4.38018e+07	4.64743e+07		0.148957	1.24224	0.0257758	0.526576	0.690223	0.854399	0.0078395	0.423893	0.34502
	FALSE	High	Master Protein	NP_851234.1	PDI-like 1-4 [Arabidopsis thaliana]	0	146.575	48	29	268	29	597	66.3	4.61	662.51	29	stress response;other biological processes	non-structural extracellular;ER/Golgi;nucleus	other molecular function	Pf00085, Pf13848	836185	PDIL1-4	ath:AT5G60640; NP_851234.1; Q8LAM5; Q9FF55	AT5G60640		0	0		9.83003e+07	1.40563e+08	9.5174e+07	1.52742e+08	1.04172e+08	1.3562e+08	9.64829e+07	2.23375e+08	1.26572e+08	6.24112e+07	8.43102e+07		0.129504	1.51778	0.0497003	1.78358	0.181254	2.02847	0.393505	1.17512	0.438056
	FALSE	High	Master Protein	NP_176030.1	calreticulin 1a [Arabidopsis thaliana]	0	145.374	51	22	389	16	425	48.5	4.6	1105.92	22	protein metabolism;other metabolic processes;stress response;other biological processes	other membranes;ER/Golgi	other molecular function	Pf00262	842087	CRT1	ath:AT1G56340; NP_176030.1; O04151	AT1G56340		0	6		5.56562e+07	8.27425e+07	5.54523e+07	8.33972e+07	9.60021e+07	6.5525e+07	6.99243e+07	1.28897e+08	1.02212e+08	3.07806e+07	5.40167e+07		0.26047	1.52403	0.107325	1.92557	0.0674641	2.36669	0.249984	1.26347	0.15996
	FALSE	High	Master Protein	NP_001077845.1	N-terminal nucleophile aminohydrolases (Ntn hydrolases) superfamily protein [Arabidopsis thaliana]	0	145.114	69	14	368	2	235	25.7	5.69	1097.28	14	protein metabolism;other metabolic processes	nucleus;other cell component		Pf00227, Pf10584	844262	PAB2	ath:AT1G79210; NP_001077845.1; O64532; Q8L4A7	AT1G79210		0	14		6.64698e+07	8.08904e+07	6.52419e+07	2.72516e+07	3.89474e+07	1.89425e+07	4.9088e+07	3.39784e+07	4.66707e+07	5.09378e+07	6.97329e+07		0.44933	1.17456	0.116128	0.470379	0.282842	0.716755	0.00552348	0.400474	0.0160097
	FALSE	High	Master Protein	NP_001328936.1	aminopeptidase P1 [Arabidopsis thaliana]	0	144.605	43	21	257	21	652	72.8	5.4	628.24	21		other cell component	other molecular function	Pf00557, Pf01321, Pf16188, Pf16189	829829	APP1	A0A1P8B667; NP_001328936.1	AT4G36760		0	0		2.41402e+07	2.95807e+07	2.25976e+07	1.64284e+07	8.47295e+06	1.37639e+07	1.97341e+07	2.81803e+07	2.33315e+07	1.98019e+07	2.14575e+07		0.141025	1.23315	0.0684096	0.624752	0.331977	1.15119	0.0167321	0.506631	0.629492
	FALSE	High	Master Protein	NP_566466.1	heat shock protein 60-3A [Arabidopsis thaliana]	0	144.362	55	27	264	27	572	60.4	6.1	583.43	27	other biological processes		other molecular function	Pf00118	820599		ath:AT3G13860; NP_566466.1; Q93ZM7; Q9LRW0	AT3G13860		0	0		1.62017e+07	1.17953e+07	7.16545e+06	1.25616e+07	4.95716e+06	2.51353e+06	4.74639e+06	1.87771e+07	9.42519e+06	1.29945e+07	1.98654e+07		0.382907	0.713382	0.144178	0.406419	0.386709	0.668468	0.276747	0.569707	0.888395
	FALSE	High	Master Protein	NP_565977.1	general regulatory factor 9 [Arabidopsis thaliana]	0	144.26	68	20	293	17	263	29.5	4.91	713.52	20	signal transduction	nucleus;other cell component		Pf00244	818859	GRF9	ath:AT2G42590; NP_565977.1; O80367; Q96299	AT2G42590		0	1		5.49781e+07	7.92223e+07	6.33838e+07	5.95106e+07	3.82574e+07	3.39515e+07	5.09982e+07	6.73542e+06	3.52558e+07	7.65861e+07	8.14953e+07		0.198724	0.83326	0.0379666	0.555492	0.0611078	0.392159	0.108497	0.666649	0.0965153
	FALSE	High	Master Protein	NP_173794.3	spermidine synthase [Arabidopsis thaliana]	0	144.021	79	19	445	13	334	36.5	4.86	1154.13	19	other metabolic processes	cytosol	other molecular function	Pf01564, Pf17284	838993	SPDSYN1	ath:AT1G23820; F4I7M4; NP_173794.3; Q9ZUB3	AT1G23820		0	6		5.82035e+07	5.69828e+07	4.83672e+07	7.45076e+07	4.99191e+07	6.39491e+07	6.00957e+07	5.88503e+07	6.22541e+07	3.65971e+07	4.66613e+07		0.176931	1.3096	0.09359	1.50836	0.155331	1.4509	0.371698	1.15177	0.190238
	FALSE	High	Master Protein	NP_974324.2	Mannose-binding lectin superfamily protein [Arabidopsis thaliana]	0	143.974	54	27	323	27	705	72.4	5.5	762.8	27			other molecular function	Pf01419	820894	JAL34	ath:AT3G16460; NP_974324.2; O04310; Q3E6V7; Q56W96	AT3G16460		0	0		1.78751e+07	3.30132e+07	3.03691e+07	1.04729e+07	2.76695e+07	1.54989e+07	3.22501e+07	5.01451e+07	9.19083e+06	3.00203e+07	1.9217e+07		0.757812	1.10021	0.441645	0.726296	0.684171	1.24006	0.254595	0.660141	0.80693
	FALSE	High	Master Protein	NP_177543.1	enolase 1 [Arabidopsis thaliana]	0	143.798	46	19	290	19	477	51.4	6.13	815.48	19	other metabolic processes;other biological processes	cytosol;other cell component	other molecular function	Pf00113, Pf03952	843741	ENO1	ath:AT1G74030; NP_177543.1; Q9C9C4	AT1G74030		0	0		2.23079e+07	3.37014e+07	2.49015e+07	3.68836e+07	1.93461e+07	1.98832e+07	3.87171e+08	5.98024e+07	4.26487e+07	1.77257e+07	2.86684e+07		0.623992	1.16266	0.803555	1.09372	0.337943	7.0357	0.82582	0.940701	0.348189
	FALSE	High	Master Protein	NP_171618.1	60S acidic ribosomal protein family [Arabidopsis thaliana]	0	143.531	96	7	264	4	112	11.2	4.36	1029.01	7	protein metabolism;other metabolic processes	cytosol;translational apparatus	enzyme regulator activity;other molecular function	Pf00428	839410	RPP1A	ath:AT1G01100; NP_171618.1; Q8LCW9; Q9MAM5	AT1G01100		0	5		2.64869e+07	2.46015e+07	1.56894e+07	4.9959e+07	4.91559e+07	2.56693e+07	1.60153e+07	5.06737e+07	2.4087e+07	1.57367e+07	1.64762e+07		0.20465	1.38201	0.0850453	2.58248	0.309003	1.87866	0.121657	1.86865	0.531018
	FALSE	High	Master Protein	NP_197483.1	ARM repeat superfamily protein [Arabidopsis thaliana]	0	143.343	38	22	218	22	1116	123.7	4.87	485.25	22	transport	nucleus;other cell component		Pf02985, Pf13646, Pf18808, Pf18829	832102		A0A654G2K9; ath:AT5G19820; NP_197483.1	AT5G19820		0	0		1.56131e+07	1.81859e+07	8.46548e+06	8.15091e+06	2.48538e+07	4.55089e+06	1.09458e+07	1.08207e+07	1.34577e+07	6.11862e+06	7.49416e+06		0.12284	2.06984	0.457866	1.83923	0.0213292	1.72506	0.835446	0.888586	0.509319
	FALSE	High	Master Protein	NP_196521.1	mitochondrial HSO70 2 [Arabidopsis thaliana]	0	142.806	48	26	216	21	682	72.9	5.78	424.69	26	stress response;other biological processes	mitochondrion;other cell component	other molecular function	Pf00012	830818	HSP70-10	ath:AT5G09590; NP_196521.1; Q9LDZ0	AT5G09590		0	2		7.79387e+06	1.48181e+07	9.40718e+06	2.32456e+07	1.21658e+07	1.28604e+07	1.58719e+07	3.9849e+06	1.08712e+07	1.48706e+07	1.72109e+07		0.117805	0.665372	0.990471	1.00311	0.230244	0.63854	0.277911	1.50759	0.921414
	FALSE	High	Master Protein	NP_193009.1	FASCICLIN-like arabinogalactan 2 [Arabidopsis thaliana]	0	141.998	49	15	353	15	403	43.4	6.62	972.08	15				Pf02469	826885	FLA2	ath:AT4G12730; NP_193009.1; Q8L9T2; Q9C5Q6; Q9SU13	AT4G12730		0	0		5.14938e+07	6.64833e+07	5.89444e+07	2.20368e+07	3.50943e+07	1.77928e+07	3.67834e+07	2.36466e+07	6.05728e+07	4.01651e+07	5.22854e+07		0.227942	1.27579	0.0978158	0.540282	0.66812	0.872559	0.0080357	0.423487	0.220311
	FALSE	High	Master Protein	NP_849516.1	Peptidase M20/M25/M40 family protein [Arabidopsis thaliana]	0	141.967	65	25	317	25	433	48	6.35	694.91	25	other metabolic processes	other cell component	other molecular function	Pf01546, Pf07687	829978		A0A654FX23; NP_849516.1	AT4G38220		0	0		2.50392e+07	3.36638e+07	3.14808e+07	1.12874e+07	4.10152e+07	1.39502e+07	2.13359e+07	3.69111e+07	1.31673e+07	2.97742e+07	2.91857e+07		0.843696	1.01972	0.517673	0.74913	0.50082	0.807491	0.493146	0.734642	0.471553
	FALSE	High	Master Protein	NP_190955.1	Ribosomal protein S3 family protein [Arabidopsis thaliana]	0	141.84	65	24	368	4	249	27.3	9.54	752.45	24	protein metabolism;other metabolic processes	translational apparatus;nucleus	nucleic acid binding activity;other molecular function	Pf00189, Pf07650	824554	RPS3B	ath:AT3G53870; NP_190955.1; Q9M339	AT3G53870		0	21		6.74238e+07	6.42644e+07	3.76724e+07	3.24172e+07	2.33564e+07	2.99144e+07	2.85133e+07	3.3547e+07	3.32019e+07	6.07907e+07	6.80141e+07		0.498608	0.876575	0.0133552	0.443503	0.036254	0.493057	0.0881628	0.50595	0.116226
	FALSE	High	Master Protein	NP_196924.1	isopropylmalate dehydrogenase 1 [Arabidopsis thaliana]	0	141.598	61	23	306	12	409	44.1	6.01	732.37	23	other metabolic processes;stress response;developmental processes;other biological processes	other cell component	other molecular function	Pf00180	831270	IMDH1	ath:AT5G14200; NP_196924.1; Q8VXU4; Q9FMT1	AT5G14200		0	0		1.52792e+07	1.91045e+07	2.51279e+07	1.46765e+07	5.75864e+06	1.33477e+07	1.41537e+07	9.65259e+06	1.17512e+07	1.22718e+07	1.23821e+07		0.119964	1.60925	0.738132	0.913522	0.75028	0.961511	0.0982097	0.567668	0.0912351
	FALSE	High	Master Protein	NP_192094.1	S-adenosylmethionine synthetase 2 [Arabidopsis thaliana]	0	141.576	59	17	287	7	393	43.2	6.06	678.89	17	other metabolic processes	non-structural extracellular;cytosol	other molecular function	Pf00438, Pf02772, Pf02773	826987	SAM2	ath:AT4G01850; NP_192094.1; P17562; Q42263	AT4G01850		0	3		9.59138e+06	339462	3.52691e+06	99511.1	206866	217112	3.32809e+06	62299.8	53439.4	6.96057e+06	9.30359e+06		0.316058	0.551632	0.0927685	0.0214578	0.0312613	0.141162	0.253014	0.0388987	0.346908
	FALSE	High	Master Protein	NP_190694.1	20S proteasome alpha subunit PAD1 [Arabidopsis thaliana]	0	141.443	83	21	431	9	250	27.3	7.37	1177.81	21	protein metabolism;other metabolic processes	cytoskeleton;nucleus;other cell component		Pf00227, Pf10584	824289	PAD1	ath:AT3G51260; NP_190694.1; P30186; Q41942; Q8LB36	AT3G51260		0	11		6.32755e+07	5.75494e+07	5.73801e+07	4.5155e+07	2.28452e+07	4.51489e+07	4.31355e+07	7.59296e+07	6.97417e+07	7.23747e+07	7.62089e+07		0.0159943	0.799572	0.0325468	0.507679	0.376363	0.847141	0.0918407	0.634938	0.761006
	FALSE	High	Master Protein	NP_001119098.1	serine hydroxymethyltransferase 3 [Arabidopsis thaliana]	0	140.945	60	28	296	28	529	57.9	8.88	555.26	28	other metabolic processes	other cell component	other molecular function	Pf00464	829387	SHM3	ath:AT4G32520; F4JUC7; NP_001119098.1; Q94JQ3; Q9SUU0	AT4G32520		0	0		4.97393e+07	4.29297e+07	3.26519e+07	4.79704e+07	4.59448e+07	3.27891e+07	2.86697e+07	4.52284e+07	4.5119e+07	3.14925e+07	3.66091e+07		0.266584	1.2268	0.23179	1.24035	0.429172	1.1651	0.949769	1.01104	0.790999
	FALSE	High	Master Protein	NP_181919.1	HARMLESS TO OZONE LAYER 1 [Arabidopsis thaliana]	0	139.747	81	14	321	14	227	25.3	4.82	847.57	14	other metabolic processes;stress response		other molecular function	Pf05724	818995	HOL1	ath:AT2G43910; C0Z3K5; NP_181919.1; O80561; Q0WP12	AT2G43910		0	0		3.23859e+07	4.70015e+07	3.39976e+07	3.66034e+07	3.89564e+07	4.26571e+07	3.39712e+07	9.70294e+07	4.03504e+07	5.35131e+07	5.18358e+07		0.0802726	0.71752	0.00873485	0.748097	0.845214	1.08434	0.769593	1.04262	0.43839
	FALSE	High	Master Protein	NP_680155.1	ATP synthase alpha/beta family protein [Arabidopsis thaliana]	0	138.438	51	18	218	17	559	59.8	6.49	483.87	18	other metabolic processes;transport	other membranes;mitochondrion	transporter activity;other molecular function	Pf00006, Pf02874, Pf11421	830769		ath:AT5G08680; NP_680155.1; Q9C5A9	AT5G08680		0	0		3.6324e+07	5.22554e+07	4.26594e+07	2.53832e+07	2.86696e+07	4.05111e+07	6.37492e+07	6.34562e+07	3.83044e+07	2.94493e+07	2.45001e+07		0.0534143	1.62175	0.450766	1.16855	0.0695988	2.04525	0.134197	0.720549	0.317906
	FALSE	High	Master Protein	NP_176968.1	hydroxypyruvate reductase [Arabidopsis thaliana]	0	138.409	76	24	278	24	386	42.2	7.15	697.08	24	other metabolic processes;stress response;other biological processes	other cytoplasmic organelle	nucleic acid binding activity;other molecular function	Pf00389, Pf02826	843129	HPR	ath:AT1G68010; B9DHJ0; F4HVJ9; NP_176968.1; O04213; Q9C9W5	AT1G68010		0	0		1.64788e+07	3.31954e+07	3.36439e+07	3.52174e+07	3.19813e+07	3.68015e+07	2.46465e+07	4.52187e+07	2.72881e+07	2.07509e+07	1.82115e+07		0.277909	1.42561	0.00499217	1.7795	0.180149	1.66234	0.346394	1.24823	0.62003
	FALSE	High	Master Protein	NP_187210.1	ribosomal protein L18 [Arabidopsis thaliana]	0	138.233	59	16	459	3	187	20.9	10.98	1265.18	16	protein metabolism;other metabolic processes	translational apparatus	nucleic acid binding activity;other molecular function	Pf17135	819725	RPL18B	ath:AT3G05590; NP_187210.1; P42791; Q9M9W4	AT3G05590		0	0		1.98449e+06	1.02082e+06	669711	849829	2.98847e+06	1.88258e+06	754218	6.21461e+06	2.18965e+06	1.95393e+07	1.58073e+07		0.0617392	0.0693142	0.0524234	0.107901	0.0174638	0.172737	0.41294	1.55669	0.380281
	FALSE	High	Master Protein	NP_001327180.1	breast basic conserved 1 [Arabidopsis thaliana]	0	138.188	69	21	458	16	206	23.8	11.02	1129.77	21	protein metabolism;other metabolic processes	translational apparatus	nucleic acid binding activity;other molecular function	Pf01294	824062	RPL13B	ath:AT3G49010; NP_001327180.1; P41127; Q42280; Q8LFC4	AT3G49010		0	5		1.74343e+08	1.26232e+08	8.02442e+07	1.12231e+08	1.32525e+08	1.13136e+08	8.96759e+07	1.08456e+08	9.79729e+07	1.76419e+08	1.80297e+08		0.19837	0.711713	0.0083066	0.668863	0.00215059	0.55339	0.807802	0.939793	0.408449
	FALSE	High	Master Protein	NP_200292.1	tryptophan synthase beta-subunit 1 [Arabidopsis thaliana]	0	138.113	58	21	249	9	470	50.9	6.84	568.54	21	other metabolic processes;stress response	other cell component	other molecular function	Pf00291	835571	TSB1	ath:AT5G54810; NP_200292.1; P14671	AT5G54810		0	11		3.91293e+07	3.07164e+07	2.54617e+07	7.22253e+07	4.76886e+07	5.78675e+07	2.54149e+07	1.24847e+07	4.01295e+07	3.28966e+07	3.00819e+07		0.952165	1.00889	0.0550855	1.88193	0.565346	0.825987	0.0405102	1.86535	0.565517
	FALSE	High	Master Protein	NP_566976.1	Pyruvate kinase family protein [Arabidopsis thaliana]	0	137.996	64	23	304	8	527	57.5	7.11	833.78	23	other metabolic processes	other cell component	nucleic acid binding activity;kinase activity;other molecular function	Pf00224, Pf02887	824465		NP_566976.1; Q94KE3	AT3G52990		0	18		3.8311e+07	4.14301e+07	3.46458e+07	6.64468e+07	5.32133e+07	3.34558e+07	3.8387e+07	4.2363e+07	6.97884e+07	2.32875e+07	2.64145e+07		0.0136078	1.5343	0.108391	2.05379	0.120934	2.01921	0.309135	1.33858	0.346135
	FALSE	High	Master Protein	NP_191194.1	Iron/manganese superoxide dismutase family protein [Arabidopsis thaliana]	0	137.984	68	13	416	13	241	26.9	6.76	1087.5	13	other metabolic processes;stress response;developmental processes	mitochondrion	other molecular function	Pf00081, Pf02777	824802	MSD2	ath:AT3G56350; NP_191194.1; Q84W70; Q9LYK8	AT3G56350		0	0		4.02305e+07	4.5522e+07	3.84718e+07	3.20561e+07	3.15625e+07	2.18957e+07	4.55684e+07	6.22381e+07	6.53887e+07	3.37561e+07	5.8625e+07		0.766522	0.896461	0.378744	0.617113	0.516654	1.24986	0.0384778	0.688387	0.105082
	FALSE	High	Master Protein	NP_565561.1	Putative BCR, YbaB family COG0718 [Arabidopsis thaliana]	0	137.934	63	13	338	10	182	19.8	9.1	1030.39	13	transport	other cell component	nucleic acid binding activity	Pf02575	816936	STIC2	ath:AT2G24020; F4INP2; NP_565561.1; O82230; Q94AE8	AT2G24020		0	5		8.25428e+07	9.4503e+07	8.07964e+07	1.19109e+08	1.03627e+08	1.05127e+08	1.04312e+08	9.45326e+07	1.1097e+08	9.11899e+07	9.44836e+07		0.24847	0.925791	0.0681045	1.1772	0.151495	1.1124	0.0241836	1.27157	0.0550158
	FALSE	High	Master Protein	NP_187186.5	Metallopeptidase M24 family protein [Arabidopsis thaliana]	0	137.924	49	22	308	22	710	78.7	6.54	770.13	22	protein metabolism		other molecular function	Pf00557, Pf01321, Pf16188, Pf16189	819699	APP2	ath:AT3G05350; NP_187186.5; Q8RY11; Q9MA84	AT3G05350		0	0		9.72822e+06	1.43866e+07	1.08796e+07	1.32184e+07	1.88444e+07	1.10529e+07	1.61264e+07	3.6229e+07	1.71989e+07	1.3666e+07	1.45534e+07		0.218145	0.826725	0.921199	1.01859	0.298835	1.64318	0.385891	1.23207	0.216028
	FALSE	High	Master Protein	NP_192897.2	glutathione peroxidase 6 [Arabidopsis thaliana]	0	137.221	64	19	300	18	232	25.6	9.35	713.03	19	stress response;other biological processes	cytosol;mitochondrion	other molecular function	Pf00255	826765	GPX6	ath:AT4G11600; NP_192897.2; O48646; Q94BV3	AT4G11600		0	1		8.77033e+07	9.40547e+07	5.96871e+07	5.01557e+07	2.46215e+07	3.89359e+07	3.89971e+07	8.29848e+07	5.52044e+07	7.54677e+07	7.41076e+07		0.643928	1.07614	0.0368968	0.506827	0.345396	0.78973	0.0351631	0.470969	0.269514
	FALSE	High	Master Protein	NP_974925.1	GroES-like zinc-binding alcohol dehydrogenase family protein [Arabidopsis thaliana]	0	136.666	59	15	419	15	364	39.2	5.97	1179.59	15	other metabolic processes	plasma membrane;other membranes;cytosol;mitochondrion;other cell component	other molecular function	Pf00107, Pf08240	835272	SDH	ath:AT5G51970; B9DHK6; NP_974925.1; Q67XB8; Q8LEV5; Q9FJ95	AT5G51970		0	0		6.16646e+07	6.21151e+07	6.01368e+07	5.26583e+07	8.29511e+07	8.33504e+07	7.00528e+07	1.58972e+07	7.42328e+07	4.90289e+07	4.96861e+07		0.000529928	1.24207	0.145535	1.47873	0.849802	1.08179	0.36933	1.19054	0.714682
	FALSE	High	Master Protein	NP_171777.1	Ribosomal protein L19e family protein [Arabidopsis thaliana]	0	136.621	51	22	309	9	214	24.6	11.36	726.27	22	protein metabolism;other metabolic processes	cytosol;translational apparatus	nucleic acid binding activity;other molecular function	Pf01280	839407	RPL19A	ath:AT1G02780; NP_171777.1; Q9SRX2	AT1G02780		0	15		3.71056e+07	4.83867e+07	2.93157e+07	4.92119e+06	4.12091e+07	2.68162e+07	2.75008e+07	3.03539e+06	3.05983e+07	5.95008e+07	1.05685e+08		0.292697	0.463349	0.196919	0.294402	0.192517	0.24673	0.325476	0.635378	0.171024
	FALSE	High	Master Protein	NP_850104.1	Ribosomal protein L1p/L10e family [Arabidopsis thaliana]	0	136.491	65	19	305	11	216	24.4	9.88	668.17	19	protein metabolism;other metabolic processes;developmental processes	translational apparatus	nucleic acid binding activity;other molecular function	Pf00687	817299	RPL10AB	ath:AT2G27530; NP_850104.1; P53029; P59230; Q9C5M4; Q9SLF8	AT2G27530		0	9		7.74298e+07	5.92889e+07	3.77152e+07	8.14506e+06	9.70799e+06	2.34145e+07	1.00917e+07	1.00554e+07	1.73341e+07	1.28215e+08	1.2128e+08		0.021471	0.466099	0.000338546	0.11027	0.00150378	0.100152	0.0448757	0.23658	0.0523593
	FALSE	High	Master Protein	NP_196006.1	malate synthase [Arabidopsis thaliana]	0	136.235	52	21	286	21	562	63.8	7.94	756.72	21	other metabolic processes	other cytoplasmic organelle;other cell component	other molecular function	Pf01274	831690	MLS	ath:AT5G03860; NP_196006.1; Q9LZC3	AT5G03860		0	0		4.94641e+07	3.94922e+07	2.56614e+07	7.69087e+07	5.08445e+07	2.20243e+07	1.77775e+07	3.62964e+07	5.71674e+07	1.94694e+07	3.58206e+07		0.414453	1.38202	0.30556	1.80596	0.548908	1.34131	0.550757	1.30676	0.937478
	FALSE	High	Master Protein	NP_566268.1	peroxiredoxin IIF [Arabidopsis thaliana]	0	136.091	71	19	524	19	201	21.4	8.9	1322.07	19	other metabolic processes;stress response;other biological processes	mitochondrion;other cell component	other molecular function	Pf08534	819778	PRXIIF	ath:AT3G06050; NP_566268.1; Q8LEJ1; Q8LPM1; Q941C2; Q9M7T0	AT3G06050		0	0		8.78022e+07	1.02266e+08	8.68273e+07	1.09353e+08	1.32004e+08	9.99389e+07	1.02754e+08	9.95731e+07	1.18618e+08	6.24324e+07	7.58366e+07		0.103824	1.33506	0.0312643	1.64556	0.0363583	1.54744	0.138926	1.23258	0.13189
	FALSE	High	Master Protein	NP_194150.1	Chaperone protein htpG family protein [Arabidopsis thaliana]	0	135.422	38	26	212	24	823	94.1	5.03	553.41	26	stress response;transport;other biological processes	ER/Golgi	other molecular function	Pf00183, Pf02518	828520	HSP90-7	ath:AT4G24190; NP_194150.1; O22972; Q56Y38; Q8VY71; Q9STX5	AT4G24190		0	1		1.99269e+07	2.10394e+07	1.76821e+07	1.393e+07	1.61642e+07	1.20111e+07	1.52408e+07	1.0565e+07	1.90276e+07	2.03412e+07	2.36563e+07		0.348716	0.888663	0.0581299	0.637995	0.097186	0.679333	0.0253152	0.717926	0.191912
	FALSE	High	Master Protein	NP_850976.1	MLP-like protein 34 [Arabidopsis thaliana]	0	135.301	80	18	302	13	316	35.5	5.25	739.86	18	stress response			Pf00407	843422	MLP34	ath:AT1G70850; NP_850976.1; Q9SSK7	AT1G70850		0	7		1.13732e+08	5.99281e+07	6.36829e+07	4.80643e+07	4.85035e+07	6.03877e+07	6.6178e+07	9.59754e+06	4.63381e+07	8.56618e+07	7.30251e+07		0.991029	0.997114	0.0786634	0.659393	0.134602	0.513017	0.259496	0.661301	0.18475
	FALSE	High	Master Protein	NP_193129.1	serine hydroxymethyltransferase 4 [Arabidopsis thaliana]	0	134.721	69	27	282	27	471	51.7	7.23	634.68	27	other metabolic processes;other biological processes	other cell component	other molecular function	Pf00464	827027	SHM4	ath:AT4G13930; NP_193129.1; O23254; Q8LBY1; Q9FPJ3	AT4G13930		0	0		2.43226e+07	2.12665e+07	2.46025e+07	3.38493e+07	1.51681e+07	1.19059e+07	3.85855e+07	3.16482e+07	2.6221e+07	2.34175e+07	2.47186e+07		0.629572	0.972126	0.638053	0.843764	0.148529	1.33586	0.697108	0.867957	0.124605
	FALSE	High	Master Protein	NP_176910.1	Ribosomal protein L22p/L17e family protein [Arabidopsis thaliana]	0	134.448	69	16	334	3	175	19.8	10.11	999.68	16	protein metabolism;other metabolic processes	translational apparatus	nucleic acid binding activity;other molecular function	Pf00237	843063	RPL17B	ath:AT1G67430; NP_176910.1; O64803; P51413	AT1G67430		0	13		4.10271e+07	7.6617e+07	4.75564e+07	4.50796e+07	3.61308e+07	4.58947e+07	4.0352e+07	1.01646e+08	5.08753e+07	7.27667e+07	8.47748e+07		0.157962	0.699077	0.0547017	0.537869	0.530987	0.81618	0.366352	0.769399	0.69975
	FALSE	High	Master Protein	NP_178641.1	20S proteasome subunit PAA2 [Arabidopsis thaliana]	0	134.338	90	20	326	11	246	27.3	6.09	784.15	20	protein metabolism;other metabolic processes	translational apparatus;nucleus;other cell component	other molecular function	Pf00227, Pf10584	815135	PAA2	ath:AT2G05840; NP_178641.1; O81147	AT2G05840		0	0		2.11352e+07	2.33767e+07	1.82766e+07	2.64034e+07	1.62161e+07	2.88635e+07	1.9424e+07	2.18233e+07	2.51248e+07	1.72348e+07	2.13389e+07		0.581579	1.08517	0.380258	1.23544	0.383521	1.1471	0.542227	1.13847	0.618743
	FALSE	High	Master Protein	NP_174810.1	annexin 1 [Arabidopsis thaliana]	0	134.276	74	21	295	21	317	36.2	5.38	600.72	21	stress response;transport;developmental processes;other biological processes	other membranes;cytosol;other cell component	other molecular function	Pf00191	840476	ANN1	ath:AT1G35720; NP_174810.1; Q39001; Q42023; Q56Y94; Q96527; Q9SYT0	AT1G35720		0	0		1.9763e+07	2.5607e+07	1.71263e+07	2.13516e+07	1.23977e+07	2.02087e+07	3.31346e+07	2.56345e+07	3.19589e+07	3.66206e+07	3.84748e+07		0.0139618	0.554817	0.0136227	0.479018	0.0750311	0.805448	0.492579	0.86338	0.0516329
	FALSE	High	Master Protein	NP_850410.1	Ribosomal protein L30/L7 family protein [Arabidopsis thaliana]	0	133.681	75	23	472	6	242	27.9	9.94	956.14	23	RNA metabolism OR transcription;other metabolic processes	cytosol;translational apparatus	nucleic acid binding activity;other molecular function	Pf00327, Pf08079	819018	RPL7C	ath:AT2G44120; NP_850410.1; O80581; P60039; Q42208; Q8GUM7; Q940T2	AT2G44120		0	4		3.29261e+07	5.2746e+07	1.95438e+07	1.30354e+07	2.83098e+07	2.10934e+07	8.29828e+06	4.68206e+07	1.78176e+07	4.25777e+07	4.73242e+07		0.415209	0.780228	0.019167	0.463013	0.213473	0.54086	0.277273	0.593432	0.516005
	FALSE	High	Master Protein	NP_174462.1	acyl-CoA-binding protein 6 [Arabidopsis thaliana]	0	132.467	84	10	483	10	92	10.4	5.24	1336.78	10	other metabolic processes;stress response;transport;other biological processes	plasma membrane;other membranes;cytosol	other molecular function	Pf00887	840069	ACBP6	ath:AT1G31812; NP_174462.1; P57752; Q8L9P1	AT1G31812		0	0		2.89629e+08	2.60047e+08	1.42977e+08	1.03579e+08	7.85258e+07	7.85934e+07	9.48202e+07	8.44915e+07	1.07994e+08	2.55665e+08	2.57703e+08		0.622712	0.899489	0.00212318	0.338547	0.00146074	0.373099	0.0799471	0.376377	0.0912964
	FALSE	High	Master Protein	NP_174060.1	Ribosomal protein L22p/L17e family protein [Arabidopsis thaliana]	0	131.926	63	15	341	2	176	19.9	10.11	1022.25	15	protein metabolism;other metabolic processes		nucleic acid binding activity;other molecular function	Pf00237	839630	RPL17A	ath:AT1G27400; NP_174060.1; Q93VI3; Q9FZJ5	AT1G27400		0	0		71583.4	98541.2	120619	433003	247757	801111	122169	167206	81723.7	7.26379e+06	8.10081e+06		0.0348913	0.0126153	0.0183699	0.064298	0.0346169	0.0161019	0.133636	5.09684	0.412438
	FALSE	High	Master Protein	NP_177381.1	40s ribosomal protein SA [Arabidopsis thaliana]	0	131.811	56	17	375	13	298	32.3	5.15	907.27	17	cell organization and biogenesis;protein metabolism;other metabolic processes;stress response	translational apparatus;other cell component	nucleic acid binding activity;other molecular function	Pf00318	843569	RPSaA	ath:AT1G72370; NP_177381.1; Q08682; Q93V81	AT1G72370		0	6		8.03852e+07	5.14442e+07	4.90487e+07	4.39469e+07	4.3458e+07	3.20853e+07	3.70889e+07	6.42543e+07	4.51998e+07	4.58522e+07	4.84811e+07		0.321765	1.27829	0.192334	0.844455	0.854963	1.03564	0.168972	0.660612	0.42712
	FALSE	High	Master Protein	NP_188046.1	20S proteasome alpha subunit E2 [Arabidopsis thaliana]	0	131.398	81	21	390	2	237	26	4.75	947.06	21	protein metabolism;other metabolic processes	translational apparatus;nucleus;other cell component	other molecular function	Pf00227, Pf10584	820649	PAE2	ath:AT3G14290; NP_188046.1; Q42134	AT3G14290		0	0		1.90478e+06	2.13757e+06	4.1972e+06	4.4259e+06	3.26784e+06	1.62083e+06	2.84797e+06	1.39448e+07	1.97793e+06	3.29131e+06	3.57836e+06		0.445761	0.799606	0.726298	0.903931	0.540098	1.8216	0.759497	1.13047	0.459586
	FALSE	High	Master Protein	NP_566173.1	Late embryogenesis abundant protein (LEA) family protein [Arabidopsis thaliana]	0	131.369	97	11	201	11	68	7.1	9.04	570.02	11	stress response				821185		A0A178V6M4; ath:AT3G02480; NP_566173.1; Q9M892	AT3G02480		0	0		5.52037e+06	2.05219e+06	2.47474e+06	1.62756e+06	2.11183e+06	4.72959e+06	3.65562e+06	3.00048e+06	2.85762e+06	4.34257e+07	3.76042e+07		0.0281094	0.0826632	0.0312245	0.0696778	0.0480538	0.0782733	0.736507	0.842912	0.887188
	FALSE	High	Master Protein	NP_568495.2	glutathione synthetase 2 [Arabidopsis thaliana]	0	131.364	58	25	255	25	539	60.2	6.49	646.98	25	other metabolic processes;other biological processes	cytosol;other cell component	other molecular function	Pf03199, Pf03917	832797	GSH2	ath:AT5G27380; NP_568495.2; P46416; Q8H171; Q9SMW4; Q9SMW5	AT5G27380	Cadmium and glutathione	1	0		3.41939e+07	3.56555e+07	2.46859e+07	2.83691e+07	1.17145e+07	1.6374e+07	2.46796e+07	2.23015e+07	2.20184e+07	4.27942e+07	4.13818e+07		0.0860625	0.748711	0.040223	0.447139	0.000489406	0.546469	0.111839	0.597212	0.124584
	FALSE	High	Master Protein	NP_200949.1	D-ribulose-5-phosphate-3-epimerase [Arabidopsis thaliana]	0	131.27	53	12	369	12	281	30	8.07	1164.15	12	other metabolic processes;stress response;other biological processes	other membranes;cytosol;other cell component	other molecular function	Pf00834	836262	RPE	ath:AT5G61410; C0Z3J9; NP_200949.1; Q9SAU2	AT5G61410		0	0		9.23005e+07	7.78187e+07	7.96452e+07	7.99128e+07	5.48505e+07	1.00311e+08	8.42311e+07	1.77494e+08	8.89919e+07	9.23001e+07	8.18295e+07		0.629815	0.95624	0.588737	0.899997	0.429607	1.34274	0.752656	0.941183	0.382728
	FALSE	High	Master Protein	NP_196447.1	Succinyl-CoA ligase, alpha subunit [Arabidopsis thaliana]	0	131.093	50	15	243	6	347	36.1	8.27	569.35	15	other metabolic processes	mitochondrion;other cell component	other molecular function	Pf00549, Pf02629	830726		ath:AT5G08300; NP_196447.1; O82661; P53586; P68209	AT5G08300		0	12		1.88743e+07	2.44977e+07	1.8487e+07	1.58267e+07	2.82902e+07	1.80675e+07	1.88445e+07	2.54869e+07	2.47682e+07	3.56386e+07	4.07895e+07		0.0281755	0.539584	0.0324728	0.542422	0.0349855	0.602742	0.98148	1.00526	0.447094
	FALSE	High	Master Protein	NP_201415.1	proteasome alpha subunit D2 [Arabidopsis thaliana]	0	131.035	79	18	349	6	250	27.3	8.63	961.79	18	protein metabolism;other metabolic processes	nucleus;other cell component		Pf00227, Pf10584	836746	PAD2	ath:AT5G66140; NP_201415.1; O24616; Q0WTK1; Q84W05	AT5G66140		0	0		69546.1	1.2073e+06	1.17245e+06	330795	159350	410474	1.03757e+06	421395	2.45165e+06	1.96367e+06	1.65359e+06		0.104746	0.451409	0.0301976	0.165986	0.492744	0.720734	0.299733	0.367706	0.535951
	FALSE	High	Master Protein	NP_565491.1	photosystem II reaction center PSB29 protein [Arabidopsis thaliana]	0	130.873	54	15	381	15	300	33.8	9.13	1174.81	15	cell organization and biogenesis;other metabolic processes;stress response;transport;signal transduction;other biological processes	other membranes;other cell component		Pf11264	816623	THF1	ath:AT2G20890; NP_565491.1; Q8LB69; Q9SKT0	AT2G20890	Glucose sensing and signaling	1	0		2.98789e+07	2.16476e+07	3.54009e+07	2.07499e+07	2.81523e+07	1.98445e+07	2.51977e+07	8.29912e+07	3.50944e+07	5.09047e+07	4.11136e+07		0.0999666	0.629783	0.0774119	0.498066	0.932229	1.03808	0.283829	0.790853	0.4038
	FALSE	High	Master Protein	NP_176134.1	Ribosomal protein S5 family protein [Arabidopsis thaliana]	0	130.63	53	16	436	6	284	30.7	10.26	1210.1	16	protein metabolism;other metabolic processes		nucleic acid binding activity;other molecular function	Pf00333, Pf03719	842207	RPS2A	ath:AT1G58380; NP_176134.1; Q8L8Y0; Q9LQC2; Q9SM07	AT1G58380		0	0		6.7162e+06	2.14422e+07	9.62759e+06	1.39282e+07	926032	1.42846e+07	1.17692e+07	1.99401e+07	1.05154e+07	2.63426e+07	2.82465e+07		0.0767557	0.46146	0.0516725	0.355856	0.037026	0.515667	0.67066	0.771153	0.799164
	FALSE	High	Master Protein	NP_563971.1	methyl-CPG-binding domain 10 [Arabidopsis thaliana]	0	130.279	54	21	230	20	384	42.3	4.67	528.95	21		nucleus	nucleic acid binding activity	Pf01429	838103	MBD10	ath:AT1G15340; NP_563971.1; Q0WLE9; Q9XI36	AT1G15340		0	1		4.78914e+07	5.19952e+07	3.80036e+07	4.55295e+07	6.13105e+07	5.53086e+06	3.56025e+07	5.47013e+07	5.33517e+07	3.65721e+07	4.31767e+07		0.335313	1.1527	0.898676	0.939373	0.338583	1.2009	0.663502	0.81493	0.810196
	FALSE	High	Master Protein	NP_196982.1	formate dehydrogenase [Arabidopsis thaliana]	0	130.117	62	17	221	17	384	42.4	7.5	540.85	17	other metabolic processes	other cell component	other molecular function	Pf00389, Pf02826	831330	FDH1	ath:AT5G14780; NP_196982.1; Q9S7E4	AT5G14780		0	0		2.69419e+07	3.24338e+07	1.7519e+07	3.25612e+07	8.86424e+06	1.51221e+07	2.17402e+07	3.4136e+06	2.08265e+07	2.86399e+07	3.09375e+07		0.443461	0.860447	0.261253	0.632763	0.131619	0.514516	0.469385	0.735388	0.241497
	FALSE	High	Master Protein	NP_850770.1	Chalcone-flavanone isomerase family protein [Arabidopsis thaliana]	0	130.071	80	16	234	16	209	23.3	4.82	578.83	16	other metabolic processes		other molecular function	Pf02431	830409	CHI3	ath:AT5G05270; NP_850770.1; Q8VZW3; Q9FLC7	AT5G05270		0	0		3.06945e+07	2.32621e+07	1.7796e+07	9.24349e+06	2.30892e+07	1.49809e+07	1.99031e+07	3.55705e+07	1.92536e+07	2.73709e+07	2.52404e+07		0.594078	0.909217	0.111979	0.599536	0.81981	0.946908	0.212135	0.659398	0.887191
	FALSE	High	Master Protein	NP_001330230.1	TRAF-like family protein [Arabidopsis thaliana]	0	129.983	67	17	338	16	369	41.6	8.7	899.57	17				Pf00917	832697		A0A1P8BA53; NP_001330230.1	AT5G26280		0	1		6.51355e+07	1.06157e+08	1.02652e+08	9.30585e+07	6.04116e+07	1.09386e+08	9.85732e+07	8.9992e+07	9.12434e+07	7.05219e+07	6.20438e+07		0.190362	1.37765	0.274392	1.32189	0.0404459	1.40714	0.858866	0.959526	0.896458
	FALSE	High	Master Protein	NP_192718.1	S18 ribosomal protein [Arabidopsis thaliana]	0	129.602	70	18	502	18	152	17.5	10.54	1279.7	18	protein metabolism;other metabolic processes	translational apparatus	nucleic acid binding activity;other molecular function	Pf00416	826569; 838884; 840300	RPS18A; RPS18B; RPS18C	ath:AT1G22780; ath:AT1G34030; ath:AT4G09800; NP_192718.1; P34788; Q94K22	AT1G22780; AT1G34030; AT4G09800		0	0		1.18998e+08	2.15403e+08	1.40439e+08	1.57522e+08	2.29898e+08	1.86628e+08	1.52679e+08	4.68703e+08	1.67967e+08	1.00701e+08	1.05456e+08		0.198802	1.53552	0.0506942	1.85634	0.26006	2.55257	0.415171	1.20893	0.417872
	FALSE	High	Master Protein	NP_199088.1	Sugar isomerase (SIS) family protein [Arabidopsis thaliana]	0	129.538	56	19	279	19	560	61.7	6.65	771.74	19	other metabolic processes;stress response		other molecular function	Pf00342	834283	PGIC	ath:AT5G42740; NP_199088.1; P34795; Q546J1; Q94JT1; Q9FE90; Q9FXM6; Q9FXM7; Q9FXM8; Q9FXM9; Q9FXN0; Q9FXN1; Q9FXN2; Q9FXN3; Q9FXN4; Q9FXN5	AT5G42740		0	0		3.8045e+07	4.43601e+07	3.73751e+07	5.8006e+07	5.41907e+07	4.18014e+07	5.60079e+07	4.47496e+07	5.42235e+07	3.11827e+07	3.27341e+07		0.0582851	1.24933	0.0550436	1.60624	0.025589	1.61649	0.130527	1.28567	0.0571782
	FALSE	High	Master Protein	NP_849577.1	S-adenosylmethionine synthetase 1 [Arabidopsis thaliana]	0	129.494	45	16	278	5	393	43.1	5.82	650.24	16	other metabolic processes		other molecular function	Pf00438, Pf02772, Pf02773	839501	SAM1	ath:AT1G02500; NP_849577.1; P23686; Q941A8; Q9FEE0	AT1G02500		0	0		3.19706e+06	1.90777e+06	94015.2	96422.3	319117	780673			24650.4	1.18467e+06	3.37154e+06		0.733157	0.760697	0.328115	0.17503		0.0108206	0.274148	0.230092
	FALSE	High	Master Protein	NP_568064.1	alanine:glyoxylate aminotransferase 2 [Arabidopsis thaliana]	0	128.418	59	20	275	20	476	51.9	7.85	569.25	20	other metabolic processes		other molecular function	Pf00202	830120	AGT2	ath:AT4G39660; NP_568064.1; Q940M2; Q9SU41; Q9SWE2	AT4G39660		0	0		1.23211e+07	2.02679e+07	1.73878e+07	2.96539e+07	2.05894e+07	1.8487e+07	1.29861e+07	1.85972e+07	3.19705e+07	1.33435e+07	2.17419e+07		0.874188	0.949623	0.415505	1.30596	0.64003	1.2076	0.214953	1.37524	0.517587
	FALSE	High	Master Protein	NP_180340.1	60S acidic ribosomal protein family [Arabidopsis thaliana]	0	128.092	83	12	513	7	115	11.4	4.61	1750.83	12	protein metabolism;other metabolic processes	cytosol;translational apparatus	other molecular function	Pf00428	817318	RPP2A	ath:AT2G27720; NP_180340.1; P51407; Q9ZUX3	AT2G27720		0	0		4.76758e+07	4.42708e+07	6.46177e+07	3.44492e+07	4.77303e+07	1.77434e+07	2.91144e+07	7.45368e+07	3.20982e+07	5.90251e+07	5.16865e+07		0.693794	0.942775	0.114064	0.6017	0.566172	0.817435	0.159778	0.638223	0.696021
	FALSE	High	Master Protein	NP_173173.3	alanine aminotransferas [Arabidopsis thaliana]	0	127.419	45	19	222	19	543	59.8	6.43	530.85	19	other metabolic processes;stress response;other biological processes		other molecular function	Pf00155	838301	ALAAT1	ath:AT1G17290; F4I7I0; NP_173173.3; Q56Z96; Q94BP8; Q9LKJ4; Q9LN15	AT1G17290		0	0		4.09716e+07	3.58967e+07	3.4146e+07	5.64299e+07	1.27769e+07	2.20715e+07	1.64632e+07	9.91064e+06	3.53455e+07	2.47804e+07	2.33503e+07		0.0163968	1.53768	0.6793	1.26431	0.692424	0.854886	0.670817	0.822222	0.15665
	FALSE	High	Master Protein	NP_199147.1	Lactate/malate dehydrogenase family protein [Arabidopsis thaliana]	0	127.329	52	15	314	5	332	35.7	6.79	846.7	15	other metabolic processes		other molecular function	Pf00056, Pf02866	834351	MDH2	ath:AT5G43330; NP_199147.1; P57106; Q8LA78; Q9LSX3	AT5G43330		0	0		759309	1.96368e+06	966022	426124	1.72782e+06	102271	78735.2	6.0053e+06	1.74344e+06	665472	802418		0.313136	1.67543	0.974343	1.0247	0.399307	3.55498	0.487589	0.611603	0.518557
	FALSE	High	Master Protein	NP_188850.1	20S proteasome alpha subunit C1 [Arabidopsis thaliana]	0	126.952	76	16	312	16	250	27.5	7.11	707.6	16	protein metabolism;other metabolic processes	nucleus;other cell component		Pf00227, Pf10584	821774	PAC1	ath:AT3G22110; NP_188850.1; O23711; O81148	AT3G22110		0	0		4.70859e+07	5.19242e+07	2.20701e+07	3.19436e+07	3.15535e+07	1.29147e+07	2.37961e+07	4.34821e+07	2.71568e+07	5.71737e+07	6.60294e+07		0.138894	0.655179	0.0181937	0.413473	0.0279567	0.510999	0.262628	0.631084	0.473881
	FALSE	High	Master Protein	NP_201203.3	SAL1 phosphatase-like protein [Arabidopsis thaliana]	0	126.847	87	22	253	22	353	37.5	5.17	740.6	22	other metabolic processes;signal transduction		other molecular function	Pf00459	836519	SAL1	ath:AT5G63980; F4KC73; NP_201203.3; Q0WTT5; Q42546	AT5G63980		0	0		2.22666e+07	3.34035e+07	2.39994e+07	3.25086e+07	2.39768e+07	3.28071e+07	2.76619e+07	5.64892e+07	3.80629e+07	2.64731e+07	2.93563e+07		0.744504	0.951344	0.610448	1.06625	0.265949	1.45937	0.517475	1.12079	0.22888
	FALSE	High	Master Protein	NP_175128.1	thioredoxin H-type 5 [Arabidopsis thaliana]	0	126.803	77	16	339	16	118	13.1	5.27	980.17	16	stress response;other biological processes	plasma membrane;other membranes	other molecular function	Pf00085	841082	TRX5	ath:AT1G45145; NP_175128.1; Q38881; Q39241; Q56X92; Q9MAJ6	AT1G45145		0	0		5.44172e+07	6.87101e+07	5.24136e+07	7.31792e+07	6.7954e+07	6.29693e+07	5.90625e+07	1.04316e+08	7.73072e+07	3.01082e+07	3.92043e+07		0.0433013	1.6884	0.0303849	1.96311	0.0624863	2.31498	0.200591	1.16271	0.235091
	FALSE	High	Master Protein	NP_187367.1	Ribosomal protein L13 family protein [Arabidopsis thaliana]	0	126.574	69	21	291	11	206	23.5	10.4	621.3	21	protein metabolism;other metabolic processes;other biological processes	cytosol;translational apparatus	nucleic acid binding activity;other molecular function	Pf00572	819897	RPL13AA	ath:AT3G07110; NP_187367.1; Q9SFU1	AT3G07110		0	12		3.92088e+07	5.68204e+07	4.72977e+07	3.37761e+07	3.88688e+07	6.28333e+07	4.59753e+07	5.55058e+07	5.03355e+07	4.39627e+07	5.58739e+07		0.806557	0.957077	0.688254	0.904667	0.929265	1.01377	0.815147	0.94524	0.657569
	FALSE	High	Master Protein	NP_001327365.1	endoribonuclease L-PSP family protein [Arabidopsis thaliana]	0	126.308	51	15	381	15	255	27.8	9.07	1037.09	15		other membranes		Pf01042	821584	RidA	A0A1I9LS34; NP_001327365.1	AT3G20390		0	0		9.08953e+07	6.55595e+07	5.40513e+07	4.51598e+07	2.55326e+07	3.62221e+07	4.39213e+07	5.81426e+07	4.0735e+07	1.17401e+08	1.16545e+08		0.0498388	0.599872	0.00464095	0.30467	0.00565232	0.406929	0.0667762	0.507892	0.162386
	FALSE	High	Master Protein	NP_176896.1	Glyoxalase/Bleomycin resistance protein/Dioxygenase superfamily protein [Arabidopsis thaliana]	0	126	46	19	361	17	350	39.1	7.37	936.91	19	other metabolic processes;stress response	other cell component	other molecular function	Pf00903	843048		A8MRZ1; ath:AT1G67280; NP_176896.1; Q8LEY7; Q8W593; Q9FYG5	AT1G67280		0	0		5.17716e+07	7.34199e+07	5.37047e+07	6.77891e+07	8.77576e+07	6.254e+07	8.1349e+07	4.5021e+07	7.9996e+07	5.18635e+07	6.06665e+07		0.709094	1.05984	0.163562	1.29202	0.409246	1.22258	0.275637	1.21907	0.550299
	FALSE	High	Master Protein	NP_172765.1	20S proteasome beta subunit E1 [Arabidopsis thaliana]	0	125.642	69	15	247	6	274	29.6	6.43	725.66	15	protein metabolism;other metabolic processes	nucleus;other cell component	other molecular function	Pf00227	837863	PBE1	ath:AT1G13060; NP_172765.1; O23717; Q949V2	AT1G13060		0	10		2.4567e+07	3.04828e+07	2.48973e+07	3.91166e+07	2.71225e+07	3.40182e+07	3.35189e+07	3.17265e+07	4.24733e+07	2.78552e+07	3.20889e+07		0.344418	0.889129	0.460175	1.11501	0.229993	1.19799	0.183272	1.25404	0.0894886
	FALSE	High	Master Protein	NP_564798.1	Glycosyl hydrolases family 32 protein [Arabidopsis thaliana]	0	124.897	34	20	420	17	648	72.2	5.6	1158.95	20	other metabolic processes;stress response;signal transduction;other biological processes	other cytoplasmic organelle	other molecular function	Pf00251, Pf08244, Pf11837	842563	BFRUCT3	ath:AT1G62660; NP_564798.1; Q42567; Q43348; Q7DLY6; Q94BX0; Q9SI83; Q9SXD2	AT1G62660		0	3		6.12077e+07	8.12664e+07	7.42641e+07	7.09363e+07	6.78743e+07	5.98946e+07	6.74095e+07	6.56664e+07	7.7446e+07	5.2114e+07	5.2635e+07		0.0771756	1.37941	0.0512057	1.26464	0.0393957	1.33985	0.435257	0.916799	0.782516
	FALSE	High	Master Protein	NP_198403.1	Ribosomal protein S3 family protein [Arabidopsis thaliana]	0	124.415	64	22	362	3	248	27.4	9.54	746.07	22	protein metabolism;other metabolic processes	nucleus	nucleic acid binding activity;other molecular function	Pf00189, Pf07650	833518	RPS3C	ath:AT5G35530; NP_198403.1; Q9FJA6	AT5G35530		0	0		8.03878e+06	9.75506e+06	6.05863e+06	129115	516630	5.71726e+06	1.16316e+06	247800	127513	2.49674e+06	2.76951e+06		0.0362184	3.01954	0.803215	0.805509	0.0138756	0.194759	0.062775	0.266765	0.0138306
	FALSE	High	Master Protein	NP_176794.1	hypothetical protein AT1G66200 [Arabidopsis thaliana]	0	124.348	71	18	255	8	356	39.2	5.27	656.06	18	other metabolic processes	other cell component	other molecular function	Pf00120, Pf03951	842935	GLN1-2	ath:AT1G66200; NP_176794.1; Q8LCE1; Q9C8C7	AT1G66200		0	8		2.16085e+07	2.18994e+07	1.6743e+07	1.61803e+07	1.94261e+07	8.33416e+06	1.97834e+07	2.38474e+07	2.47624e+07	1.63269e+07	1.99051e+07		0.490009	1.10861	0.425918	0.808505	0.165002	1.25843	0.238309	0.729294	0.297759
	FALSE	High	Master Protein	NP_195171.2	coatomer gamma-2 subunit, putative / gamma-2 coat protein, putative / gamma-2 COP [Arabidopsis thaliana]	0	124.067	49	29	246	29	886	98.4	5.16	478.28	29	transport	other membranes;ER/Golgi	other molecular function	Pf01602, Pf08752, Pf16381	829596		ath:AT4G34450; NP_195171.2; O65673; Q0WW26; Q56X38	AT4G34450		0	0		1.25138e+07	2.40162e+07	1.32426e+07	1.64184e+07	2.37116e+07	1.65576e+07	1.53952e+07	4.03901e+07	1.87393e+07	1.47638e+07	1.75105e+07		0.917457	1.02812	0.395329	1.17095	0.382398	1.5394	0.634642	1.13893	0.414726
	FALSE	High	Master Protein	NP_565850.1	Pyruvate kinase family protein [Arabidopsis thaliana]	0	123.482	56	20	289	5	527	57.5	6.35	729.24	20	other metabolic processes	other cell component	kinase activity;other molecular function	Pf00224, Pf02887	818231		A0A178VX82; ath:AT2G36580; NP_565850.1	AT2G36580		0	0		1.69691e+06	1.32411e+06	1.54983e+06	4.45257e+06	1.8284e+06	1.5271e+06	1.98019e+06	4.61909e+06	1.89221e+06	1.94169e+06	2.54957e+06		0.224336	0.678482	0.744679	1.159	0.589143	1.26045	0.365179	1.70823	0.280725
	FALSE	High	Master Protein	NP_181819.1	Phosphoribosyltransferase family protein [Arabidopsis thaliana]	0	123.091	65	16	264	16	337	37.5	6.46	751.97	16	other metabolic processes	other cell component	kinase activity;other molecular function	Pf00156	818892	PRS4	ath:AT2G42910; NP_181819.1; Q680A5; Q9S7B9	AT2G42910		0	0		3.48276e+07	3.25441e+07	2.58668e+07	2.03e+07	2.43175e+07	1.402e+07	2.9412e+07	2.97645e+07	3.09841e+07	3.49997e+07	4.03076e+07		0.190666	0.825405	0.0224495	0.519096	0.204612	0.798158	0.0463306	0.628898	0.741308
	FALSE	High	Master Protein	NP_186791.1	Peroxidase superfamily protein [Arabidopsis thaliana]	0	122.579	47	23	301	23	639	73.1	6.29	659.81	23	other metabolic processes;stress response;other biological processes	other cell component	other molecular function	Pf03098	821135	DOX1	ath:AT3G01420; NP_186791.1; Q9SGH6	AT3G01420		0	0		3.47762e+07	5.56265e+07	2.6803e+07	4.79135e+07	6.13524e+07	2.89128e+07	2.6167e+07	5.82988e+07	5.63519e+07	2.42004e+07	3.29343e+07		0.360903	1.3676	0.200254	1.61232	0.215388	1.64311	0.612688	1.17894	0.592004
	FALSE	High	Master Protein	NP_563813.2	Ribosomal protein L1p/L10e family [Arabidopsis thaliana]	0	122.418	73	19	266	8	216	24.5	9.88	653.17	19	protein metabolism;other metabolic processes	translational apparatus	nucleic acid binding activity;other molecular function	Pf00687	837356	RPL10AA	ath:AT1G08360; NP_563813.2; Q8VZB9; Q9SJF4	AT1G08360		0	3		2.59194e+07	2.75757e+07	2.65669e+07	4.38385e+07	9.67665e+06	1.95266e+07	2.80341e+07	4.29075e+06	3.42242e+07	3.185e+07	3.6109e+07		0.16622	0.785395	0.444404	0.716527	0.324559	0.652835	0.839222	0.912315	0.670556
	FALSE	High	Master Protein	NP_175322.1	nucleolin like 1 [Arabidopsis thaliana]	0	122.41	39	19	213	19	557	58.7	5.22	480.55	19	RNA metabolism OR transcription;other metabolic processes;developmental processes;other biological processes	nucleus	nucleic acid binding activity	Pf00076	841314	NUCL1	ath:AT1G48920; NP_175322.1; Q9FVQ1	AT1G48920		0	0		1.73784e+07	1.50921e+07	1.14399e+07	9.96368e+06	7.03583e+06	2.49913e+06	1.62445e+07	1.44211e+07	6.36736e+06	2.32608e+07	3.82325e+07		0.2637	0.476046	0.167889	0.21139	0.209763	0.401485	0.0454043	0.444055	0.556051
	FALSE	High	Master Protein	NP_192705.1	Oxidoreductase family protein [Arabidopsis thaliana]	0	122.241	70	18	346	18	362	39.5	5.88	900.19	18			other molecular function	Pf01408	826553		ath:AT4G09670; NP_192705.1; Q56ZU4; Q94AR5; Q9SZ83	AT4G09670		0	0		4.24939e+07	3.61744e+07	3.60515e+07	3.14035e+07	3.18666e+07	2.57746e+07	3.3234e+07	4.94125e+07	4.22964e+07	4.3978e+07	4.43318e+07		0.107675	0.866042	0.017176	0.672215	0.645937	0.943217	0.041905	0.776192	0.558117
	FALSE	High	Master Protein	NP_001118421.1	aspartate aminotransferase 1 [Arabidopsis thaliana]	0	121.609	70	22	209	22	430	47.7	8.19	485.05	22	other metabolic processes	mitochondrion	other molecular function	Pf00155	817648	ASP1	ath:AT2G30970; NP_001118421.1; P46643	AT2G30970		0	0		1.71308e+07	1.35113e+07	1.27942e+07	6.35356e+06	5.04265e+06	1.01084e+06	3.45203e+06	2.52916e+06	6.15927e+06	1.5825e+07	2.01211e+07		0.314409	0.80558	0.0319857	0.230104	0.0509341	0.22516	0.00847901	0.285638	0.00433827
	FALSE	High	Master Protein	NP_001319848.1	translocon at the outer envelope membrane of chloroplasts 159 [Arabidopsis thaliana]	0	121.569	19	16	160	16	1503	160.7	4.55	423.01	16	transport;signal transduction	other membranes;other cell component	translation activity;other molecular function	Pf04548, Pf11886	827934	TOC159	ath:AT4G02510; NP_001319848.1; O22774; O81283; Q56W83; Q945M4	AT4G02510		0	0		2.54911e+07	2.07111e+07	1.62925e+07	1.31333e+07	7.52745e+06	7.60651e+06	5.90251e+06	1.23337e+07	7.6661e+06	1.30316e+07	2.17629e+07		0.578966	1.19741	0.287763	0.541605	0.258779	0.496293	0.0293175	0.452314	0.0241338
	FALSE	High	Master Protein	NP_849912.1	P-loop containing nucleoside triphosphate hydrolases superfamily protein [Arabidopsis thaliana]	0	120.989	48	21	145	21	456	51	7.14	347.1	21	other metabolic processes	other cell component	kinase activity;other molecular function	Pf00485	844378	GLYK	A8MQE0; ath:AT1G80380; NP_849912.1; Q8LFL2; Q944I4; Q9C5L9; Q9C967	AT1G80380		0	0		2.38326e+07	2.82908e+07	3.04249e+07	2.22432e+07	4.29733e+07	3.24621e+07	2.74101e+07	5.08337e+06	3.95577e+07	2.08224e+07	2.2801e+07		0.0851689	1.26153	0.211957	1.49275	0.84772	1.10111	0.494022	1.18329	0.764018
	FALSE	High	Master Protein	NP_193544.1	Ribosomal protein L32e [Arabidopsis thaliana]	0	120.102	58	11	274	5	133	15.5	10.89	613.52	11	protein metabolism;other metabolic processes	translational apparatus	nucleic acid binding activity;other molecular function	Pf01655	827535	RPL32A	ath:AT4G18100; NP_193544.1; P49211; Q8LC86; Q9SVW1	AT4G18100		0	8		7.19471e+07	8.60723e+07	5.79083e+07	4.98898e+07	3.26769e+07	1.70235e+08	1.20787e+08	1.33043e+06	1.04523e+08	8.40032e+07	8.25371e+07		0.298859	0.864366	0.983711	1.01197	0.855535	0.907247	0.804789	1.17077	0.933524
	FALSE	High	Master Protein	NP_566768.1	glyoxylate reductase 1 [Arabidopsis thaliana]	0	120.006	61	15	207	15	289	30.7	6.13	568.63	15	stress response	cytosol	other molecular function	Pf03446, Pf14833	822139	GLYR1	ath:AT3G25530; B9DFS5; F4J913; NP_566768.1; Q94A74; Q94B07; Q9LSV0	AT3G25530		0	0		1.55658e+07	2.66882e+07	1.32889e+07	2.1797e+07	6.55158e+06	7.07719e+06	1.25357e+07	2.63902e+07	1.91671e+07	1.54041e+07	2.15081e+07		0.991675	1.00316	0.339988	0.63982	0.868322	1.04921	0.361634	0.637807	0.889768
	FALSE	High	Master Protein	NP_199581.1	60S acidic ribosomal protein family [Arabidopsis thaliana]	0	120	96	7	202	4	113	11.2	4.36	813.82	7	protein metabolism;other metabolic processes	cytosol;translational apparatus	enzyme regulator activity;other molecular function	Pf00428	834821	RPP1C	ath:AT5G47700; NP_199581.1; Q8LEQ0; Q9FIK9	AT5G47700		0	0		1.76435e+06	3.17653e+06	1.18518e+06	3.30298e+06	9.25292e+06	1.33458e+06	2.90431e+06	6.58417e+06	8.76659e+06	2.13631e+06	3.0626e+06		0.51233	0.785556	0.485166	1.7812	0.17224	2.34088	0.391439	2.26744	0.130484
	FALSE	High	Master Protein	NP_193072.2	ATP-dependent caseinolytic (Clp) protease/crotonase family protein [Arabidopsis thaliana]	0	119.979	67	19	270	19	421	46.2	6.67	707.52	19	other metabolic processes	mitochondrion	other molecular function	Pf16113	826967		ath:AT4G13360; NP_193072.2; Q9T0K7	AT4G13360		0	0		1.37301e+08	6.44067e+07	2.68015e+07	1.01873e+08	2.26627e+07	5.85146e+07	7.63502e+07	2.11113e+07	7.39125e+07	8.84096e+07	8.21006e+07		0.806165	0.893434	0.401007	0.715698	0.257079	0.670044	0.724192	0.801064	0.641837
	FALSE	High	Master Protein	NP_196543.1	actin 7 [Arabidopsis thaliana]	0	119.812	77	22	229	13	377	41.7	5.49	433.76	22	cell organization and biogenesis;stress response;transport;developmental processes;other biological processes	cytosol;cytoskeleton	cytoskeletal activity;other molecular function	Pf00022	830841	ACT7	ath:AT5G09810; NP_196543.1; P53492; P53495	AT5G09810		0	10		1.33654e+08	8.83784e+07	1.29329e+08	7.03133e+06	2.41199e+07	2.05326e+07	1.3369e+07	1.60231e+07	2.06831e+07	1.30034e+08	1.06658e+08		0.951595	0.989645	0.0389776	0.145573	0.0649862	0.141042	0.0124001	0.147096	0.0182411
	FALSE	High	Master Protein	NP_187663.1	hemoglobin 2 [Arabidopsis thaliana]	0	119.772	89	13	424	13	158	17.9	5.58	1227.83	13	other metabolic processes;transport		other molecular function	Pf00042	820216	AHB2	ath:AT3G10520; NP_187663.1; O24521	AT3G10520		0	0		4.83524e+07	7.965e+07	5.83565e+07	9.85521e+07	6.65578e+07	5.36789e+07	7.83342e+07	7.32247e+07	9.49289e+07	2.51719e+07	4.12659e+07		0.103169	1.87001	0.0856771	2.19543	0.0328614	2.47337	0.54585	1.17402	0.159022
	FALSE	High	Master Protein	NP_199247.1	tubulin beta chain 4 [Arabidopsis thaliana]	0	119.534	55	19	252	3	444	49.8	4.86	584.16	19	cell cycle OR cell proliferation;cell organization and biogenesis	cytoskeleton;other cell component	cytoskeletal activity;nucleic acid binding activity;other molecular function	Pf00091, Pf03953	834459	TUBB4	ath:AT5G44340; NP_199247.1; P24636; Q9FKV4	AT5G44340		0	19		3.02348e+07	5.2687e+07	3.11686e+07	5.28091e+07	4.635e+07	2.4761e+07	3.53945e+07	9.39601e+07	5.02839e+07	1.38683e+07	2.73803e+07		0.185695	1.84395	0.153743	2.00282	0.145319	2.90335	0.784911	1.08616	0.343386
	FALSE	High	Master Protein	NP_177188.1	spermidine synthase 2 [Arabidopsis thaliana]	0	118.761	52	15	433	9	340	37.1	4.84	1061.64	15	other metabolic processes		other molecular function	Pf01564, Pf17284	843367	SPDSYN2	ath:AT1G70310; NP_177188.1; O48661; O64606	AT1G70310		0	0		3.08894e+07	1.3396e+07	1.18361e+07	9.63078e+06	1.47841e+07	6.09099e+06	1.20369e+07	2.33031e+07	1.3539e+07	1.87168e+07	1.92436e+07		0.96842	0.985614	0.0716338	0.535749	0.526471	0.858421	0.297034	0.543569	0.753456
	FALSE	High	Master Protein	NP_188120.1	Lactate/malate dehydrogenase family protein [Arabidopsis thaliana]	0	118.692	66	15	362	6	341	35.9	8.19	1018.49	15	other metabolic processes	mitochondrion;other cell component	other molecular function	Pf00056, Pf02866	820731		ath:AT3G15020; NP_188120.1; Q9LKA3	AT3G15020		0	0		2.25689e+06	1.52438e+06	1.76556e+06	3.40783e+06	3.66086e+06	877388	1.43837e+06	8.80632e+06	1.61848e+06	2.20753e+06	1.95912e+06		0.417593	0.887497	0.590924	1.27138	0.52141	1.89812	0.465556	1.43254	0.477312
	FALSE	High	Master Protein	NP_178006.1	D-mannose binding lectin protein with Apple-like carbohydrate-binding domain-containing protein [Arabidopsis thaliana]	0	118.205	45	19	316	10	441	49	7.65	677.79	19	other biological processes		other molecular function	Pf01453	844222		ath:AT1G78850; NP_178006.1; Q8H153; Q9ZVA4	AT1G78850		0	10		8.0744e+07	4.72647e+07	4.26162e+07	3.0729e+07	5.06735e+07	3.40343e+07	2.45084e+07	6.02687e+07	3.76949e+07	7.09673e+07	7.74353e+07		0.284029	0.766496	0.0166417	0.518575	0.0753328	0.550179	0.266689	0.676553	0.371239
	FALSE	High	Master Protein	NP_189215.1	2-oxoacid dehydrogenases acyltransferase family protein [Arabidopsis thaliana]	0	117.243	47	15	300	12	480	50	8.37	789.95	15	other metabolic processes	other cell component	other molecular function	Pf00198, Pf00364, Pf02817	822181	LTA2	ath:AT3G25860; NP_189215.1; Q9LUA6; Q9SQI8	AT3G25860		0	3		3.2686e+07	4.47986e+07	3.64239e+07	5.04175e+07	5.99249e+07	5.61907e+07	3.86105e+07	4.6833e+07	4.49431e+07	2.38613e+07	2.75081e+07		0.0604223	1.47829	0.00293959	2.16125	0.010405	1.69214	0.0200942	1.46199	0.283872
	FALSE	High	Master Protein	NP_001319513.1	ubiquitin 8 [Arabidopsis thaliana]	0	117.203	14	9	461	1	631	71.7	9.03	1559.3	9	protein metabolism;other metabolic processes	nucleus	other molecular function	Pf00240	820137	UBQ8	ath:AT3G09790; NP_001319513.1; Q39256	AT3G09790		0	0			72871.2		13017.2	24425.8	91002.7	35696.3	7396.67	15894.4	1.16413e+06	999140			0.0673714	0.0353373	0.0395838	0.0472467	0.0181785		0.587546
	FALSE	High	Master Protein	NP_567048.1	villin 3 [Arabidopsis thaliana]	0	117.044	38	25	148	22	965	106.3	5.85	298.36	25	cell organization and biogenesis;other biological processes	cytoskeleton;other cell component	cytoskeletal activity;nucleic acid binding activity	Pf00626, Pf02209	824908	VLN3	A0A1I9LLW4; ath:AT3G57410; C0Z212; NP_567048.1; O81645; Q9LEA4; Q9SCN1	AT3G57410		0	3		6.13834e+06	1.45387e+07	7.35601e+06	8.27414e+06	7.57976e+06	1.60462e+07	6.29561e+06	1.04415e+07	1.16276e+07	1.06875e+07	1.31094e+07		0.448025	0.785342	0.702325	0.893675	0.313195	0.794632	0.749823	1.13794	0.973411
	FALSE	High	Master Protein	NP_191966.2	NAD-dependent malic enzyme 2 [Arabidopsis thaliana]	0	117.008	54	24	177	24	607	66.6	7.06	354.26	24	other metabolic processes		other molecular function	Pf00390, Pf03949	828222	NAD-ME2	ath:AT4G00570; NP_191966.2; O65266; Q8L7K9; Q9M162	AT4G00570		0	0		1.86149e+07	1.4869e+07	9.76318e+06	2.14286e+07	2.65222e+07	3.26137e+06	1.50423e+07	1.19345e+07	2.14098e+07	1.16549e+07	1.81915e+07		0.913065	0.965994	0.802256	1.14391	0.801725	1.08079	0.75119	1.18418	0.674771
	FALSE	High	Master Protein	NP_186797.1	cyclophilin 38 [Arabidopsis thaliana]	0	116.991	54	18	232	18	437	48	5.16	599.59	18	cell organization and biogenesis;protein metabolism;other metabolic processes;developmental processes;other biological processes	other cell component	other molecular function	Pf00160	821137	CYP38	ath:AT3G01480; B3H5B8; B9DHS6; NP_186797.1; Q9SSA5	AT3G01480		0	0		1.8499e+07	2.39776e+07	2.29561e+07	3.80395e+06	7.20594e+06	7.46657e+06	6.01858e+06	1.4709e+07	1.07922e+07	1.52802e+07	1.25624e+07		0.0365388	1.56673	0.0357249	0.442403	0.321794	0.754713	0.00244967	0.282373	0.0256351
	FALSE	High	Master Protein	NP_195916.1	Ribosomal protein S12/S23 family protein [Arabidopsis thaliana]	0	116.829	65	17	380	17	142	15.7	10.37	923.34	17	protein metabolism;other metabolic processes	translational apparatus	nucleic acid binding activity;other molecular function	Pf00164	831724	RPS23B	ath:AT5G02960; NP_195916.1; P49201; Q9LYY9	AT5G02960		0	0		2.88443e+07	5.31842e+07	3.52546e+07	5.00345e+07	5.23509e+07	5.56236e+07	3.42214e+07	1.62458e+08	6.81443e+07	4.55759e+07	4.88809e+07		0.380959	0.827772	0.112408	1.11521	0.396655	1.8691	0.198995	1.34725	0.327601
	FALSE	High	Master Protein	NP_173230.1	basic transcription factor 3 [Arabidopsis thaliana]	0	116.694	51	10	367	7	165	17.9	7.25	1267.02	10		cytosol;translational apparatus	nucleic acid binding activity	Pf01849	838367	BTF3	ath:AT1G17880; NP_173230.1; Q93ZB5; Q9SMW7	AT1G17880		0	0		4.03374e+07	6.03114e+07	5.81837e+07	9.43089e+07	6.17158e+07	4.29284e+07	8.31403e+07	9.34992e+07	7.44602e+07	4.27483e+07	4.7098e+07		0.334629	1.17855	0.289155	1.47625	0.0117191	1.86318	0.478101	1.2526	0.0222054
	FALSE	High	Master Protein	NP_196094.1	ACT domain-containing protein [Arabidopsis thaliana]	0	116.406	55	19	248	19	301	33.2	5.48	553.11	19		other cell component			830352	ACR12	ath:AT5G04740; NP_196094.1; Q8LB85; Q9LZ23	AT5G04740		0	0		3.59059e+07	4.84622e+07	3.86176e+07	2.1063e+07	2.16292e+07	8.333e+06	1.86445e+07	1.76765e+07	3.61003e+07	1.97275e+07	3.25913e+07		0.205951	1.56713	0.363861	0.650183	0.83554	0.922822	0.0147411	0.414887	0.0880366
	FALSE	High	Master Protein	NP_194439.1	Ribosomal protein L14 [Arabidopsis thaliana]	0	115.726	77	17	408	12	134	15.5	10.04	961.34	17	protein metabolism;other metabolic processes;other biological processes	translational apparatus	nucleic acid binding activity;other molecular function	Pf01929	828817	RPL14B	ath:AT4G27090; NP_194439.1; Q9T043	AT4G27090		0	6		6.74496e+07	4.2534e+07	4.5395e+07	2.32626e+07	3.17383e+07	2.01923e+07	2.74031e+07	3.43581e+07	3.15208e+07	8.0363e+07	8.82626e+07		0.0391092	0.614294	0.00383017	0.297279	0.0167031	0.368793	0.0596322	0.483936	0.111371
	FALSE	High	Master Protein	NP_188508.1	actin 2 [Arabidopsis thaliana]	0	115.553	65	20	242	11	377	41.9	5.58	457.01	20	cell organization and biogenesis;developmental processes;other biological processes	cytoskeleton;other cell component	cytoskeletal activity;other molecular function	Pf00022	821411	ACT2	ath:AT3G18780; NP_188508.1; Q42056; Q96292	AT3G18780		0	0		5.80406e+06	7.68459e+06	8.18544e+06	4.9118e+06	1.16108e+07	1.09216e+07	1.13322e+07	1.00805e+07	7.85792e+06	693335	1.9837e+06		0.0104221	5.39755	0.057215	6.83447	0.00618548	7.28932	0.467392	1.26622	0.119748
	FALSE	High	Master Protein	NP_199776.1	xylulose kinase-2 [Arabidopsis thaliana]	0	115.441	56	20	257	20	558	61.3	5.53	545.36	20	other metabolic processes	cytosol	kinase activity;other molecular function	Pf00370, Pf02782	835027	XK2	ath:AT5G49650; NP_199776.1; Q949W8; Q9LT51	AT5G49650		0	0		4.45335e+08	4.43482e+08	4.82257e+08	8.80508e+08	5.60328e+08	9.92156e+08	5.64831e+08	1.07393e+09	6.33726e+08	3.71212e+08	3.10342e+08		0.122286	1.34113	0.0615279	2.37985	0.115919	2.22285	0.11035	1.77452	0.199533
	FALSE	High	Master Protein	NP_187021.2	polyribonucleotide nucleotidyltransferase [Arabidopsis thaliana]	0	115.404	35	26	212	26	922	99.5	5.57	342.85	26	RNA metabolism OR transcription;other metabolic processes;stress response;other biological processes	mitochondrion	nucleic acid binding activity;other molecular function	Pf00013, Pf00575, Pf01138, Pf03725	821181	PNP1	ath:AT3G03710; NP_187021.2; Q8GZQ3; Q9M497; Q9S749	AT3G03710		0	0		1.69812e+07	1.54795e+07	8.80613e+06	1.10771e+07	9.14152e+06	4.79713e+06	1.56976e+07	1.552e+07	1.30461e+07	1.92516e+07	2.14339e+07		0.107264	0.676191	0.0122132	0.409904	0.0482526	0.725296	0.16409	0.606195	0.736721
	FALSE	High	Master Protein	NP_568955.1	aldehyde dehydrogenase 12A1 [Arabidopsis thaliana]	0	114.822	42	20	305	20	556	61.7	6.73	617.32	20	other metabolic processes;stress response	mitochondrion	other molecular function	Pf00171	836373	ALDH12A1	ath:AT5G62530; NP_568955.1; Q8VZC3; Q93Y55; Q9FJJ2	AT5G62530		0	0		3.26994e+07	2.49715e+07	1.81198e+07	2.91695e+07	1.82981e+07	1.84093e+07	1.52027e+07	2.06342e+07	2.24995e+07	2.3935e+07	2.902e+07		0.821305	0.954153	0.381114	0.829344	0.150406	0.734414	0.583924	0.869193	0.307513
	FALSE	High	Master Protein	NP_001154597.2	ARM repeat superfamily protein [Arabidopsis thaliana]	0	114.46	33	18	181	8	871	96.4	4.75	442.29	18	transport	nucleus;other cell component	other molecular function	Pf03810, Pf13513	3768764		ath:AT3G08943; F4IYK3; NP_001154597.2			0	7		4.39553e+06	7.50159e+06	6.74996e+06	6.45929e+06	2.27424e+06	3.66526e+06	6.34114e+06	1.89755e+07	9.0604e+06	8.68464e+06	6.22378e+06		0.502445	0.83385	0.163718	0.554443	0.410513	1.53726	0.253829	0.664919	0.30377
	FALSE	High	Master Protein	NP_180725.1	Stress responsive alpha-beta barrel domain protein [Arabidopsis thaliana]	0	114.287	67	16	232	16	263	28.8	6.96	565.55	16		other cytoplasmic organelle		Pf07876	817723	UP3	ath:AT2G31670; NP_180725.1; Q0WR03; Q9SIP1	AT2G31670		0	0		8.21867e+06	1.61527e+07	1.06866e+07	1.30371e+07	1.02587e+07	7.03642e+06	1.98436e+07	2.57147e+07	1.63237e+07	2.33324e+07	2.37412e+07		0.0361059	0.496499	0.0152608	0.429571	0.399473	0.876386	0.620005	0.865201	0.0697015
	FALSE	High	Master Protein	NP_564724.1	Translation protein SH3-like family protein [Arabidopsis thaliana]	0	114.048	82	16	340	2	164	18.7	10.52	957.49	16	protein metabolism;other metabolic processes		other molecular function	Pf01157	842142; 842161	RPL21E; RPL21F	ath:AT1G57660; ath:AT1G57860; NP_564724.1; Q9FDZ9	AT1G57660; AT1G57860		0	16		2.56111e+07	3.27148e+07	2.33297e+07	2.49518e+07	3.60672e+07	4.01227e+07	4.46385e+07	5.38454e+07	2.12611e+07	7.20188e+07	7.31613e+07		0.00287794	0.374963	0.0123225	0.464443	0.0774362	0.549869	0.302797	1.23864	0.319778
	FALSE	High	Master Protein	NP_566022.1	chloroplast chaperonin 10 [Arabidopsis thaliana]	0	113.931	57	12	363	11	139	15	8.48	1129.74	12	other biological processes	mitochondrion;other cell component	other molecular function	Pf00166	819073	CPN10-2	ath:AT2G44650; NP_566022.1; O80504; Q94F15	AT2G44650		0	1		7.39841e+07	1.10446e+08	1.02134e+08	1.1236e+08	1.14799e+08	8.83168e+07	1.26181e+08	7.32145e+07	1.56963e+08	6.16759e+07	9.57497e+07		0.500636	1.21354	0.334428	1.33598	0.271435	1.50911	0.528606	1.10089	0.454201
	FALSE	High	Master Protein	NP_188286.1	translationally controlled tumor protein [Arabidopsis thaliana]	0	113.819	95	18	300	18	168	18.9	4.64	711.96	18	stress response;developmental processes;other biological processes	other cell component	cytoskeletal activity;other molecular function	Pf00838	820916	TCTP1	ath:AT3G16640; NP_188286.1; P31265; Q8L973; Q9LUS0	AT3G16640		0	0		3.35717e+07	4.48124e+07	1.75408e+07	1.70135e+07	5.63714e+07	2.18044e+07	1.82456e+07	1.98346e+07	1.83426e+07	5.48838e+07	5.18564e+07		0.109212	0.599118	0.221704	0.594523	0.0151703	0.3524	0.987631	0.992331	0.237654
	FALSE	High	Master Protein	NP_176040.1	20S proteasome beta subunit G1 [Arabidopsis thaliana]	0	113.722	56	12	311	12	246	27.6	6.55	956.06	12	protein metabolism;other metabolic processes	other cell component		Pf00227	842098	PBG1	ath:AT1G56450; NP_176040.1; O23718; Q7DLR9; Q9C7X3	AT1G56450		0	0		3.31986e+07	5.70338e+07	4.77051e+07	3.91148e+07	1.53676e+07	3.25653e+07	2.49629e+07	5.62191e+07	4.02417e+07	2.74428e+07	3.54775e+07		0.17049	1.4615	0.784268	0.922307	0.436387	1.28653	0.162183	0.631067	0.655475
	FALSE	High	Master Protein	ATMG00280.1	ChrM:77819-78151 REVERSE LENGTH=110	0	113.714	39	5	631	1	110	12.7	8.95	1750.54	5		mitochondrion	other molecular function	Pf00016			ATMG00280.1; P93292	ATMG00280		0	0		6.3806e+06			5.81323e+07	2.77408e+07	9.70685e+07		1.75403e+06		1.29444e+07				0.492922		4.71094		0.135504		9.55718
	FALSE	High	Master Protein	NP_850595.1	jacalin-related lectin 31 [Arabidopsis thaliana]	0	113.598	37	11	378	5	296	32.2	6.29	1224.1	11			other molecular function	Pf01419	820891	PBP2	ath:AT3G16430; NP_850595.1; O04313	AT3G16430		0	0		22785.2	286867	196560	106574	70998.3	100536	43961.2	83921.9	86062.3	3.45406e+06	2.82105e+06		0.0546787	0.0537798	0.0656485	0.0295461	0.0650338	0.0227295	0.43038	0.54939	0.335003
	FALSE	High	Master Protein	NP_201145.1	adenylate kinase 1 [Arabidopsis thaliana]	0	113.414	74	15	250	14	246	26.9	7.36	503.07	15	other metabolic processes	other cell component	kinase activity;other molecular function	Pf00406, Pf05191	836459	ADK1	ath:AT5G63400; NP_201145.1; O82514; Q9FMW2	AT5G63400		0	1		1.97718e+07	2.18055e+07	1.40856e+07	2.21057e+07	1.23811e+07	1.19529e+07	1.01676e+07	2.31715e+07	1.48369e+07	2.27425e+07	1.93166e+07		0.452839	0.882298	0.239575	0.736104	0.328353	0.763625	0.493859	0.834303	0.610775
	FALSE	High	Master Protein	NP_567405.1	isopropyl malate isomerase large subunit 1 [Arabidopsis thaliana]	0	113.192	43	18	205	18	509	55	7.84	418.83	18	other metabolic processes		other molecular function	Pf00330	826975	IIL1	ath:AT4G13430; NP_567405.1; Q94AR8; Q9T0L4	AT4G13430		0	0		1.18221e+07	1.59612e+07	1.19957e+07	1.84117e+07	4.85429e+06	1.29912e+07	1.63164e+07	2.52477e+07	1.70758e+07	1.63816e+07	1.96951e+07		0.139661	0.735081	0.270594	0.670001	0.67996	1.08361	0.800023	0.911466	0.145705
	FALSE	High	Master Protein	NP_567470.1	PH-response transcription factor [Arabidopsis thaliana]	0	113.112	58	18	275	18	337	37.2	5.01	706.18	18	cell organization and biogenesis	ER/Golgi;other cell component	other molecular function		827228		ath:AT4G15545; NP_567470.1; O23405; Q93W28	AT4G15545		0	0		5.3016e+06	1.25546e+07	9.71107e+06	8.49774e+06	5.31849e+06	8.11247e+06	6.3406e+06	8.95784e+06	6.62313e+06	1.93113e+07	1.67118e+07		0.0387498	0.510178	0.0186428	0.405826	0.0253362	0.405694	0.482513	0.79546	0.475697
	FALSE	High	Master Protein	NP_180697.1	pfkB-like carbohydrate kinase family protein [Arabidopsis thaliana]	0	112.808	76	19	156	19	325	35.3	5.49	274.54	19	other metabolic processes	cytosol	kinase activity;other molecular function	Pf00294	817697		ath:AT2G31390; NP_180697.1; Q94F01; Q9SID0	AT2G31390		0	0		8.46857e+06	1.34519e+07	9.82745e+06	1.17317e+07	2.10515e+07	6.82189e+06	9.47434e+06	1.48177e+07	1.33135e+07	4.80223e+06	1.05786e+07		0.489918	1.37608	0.356988	1.71664	0.305795	1.62997	0.603507	1.24749	0.42084
	FALSE	High	Master Protein	NP_193216.1	20S proteasome beta subunit D2 [Arabidopsis thaliana]	0	112.796	90	18	256	7	199	22	6.68	535.72	18	protein metabolism;other metabolic processes	nucleus;other cell component		Pf00227	827135	PBD2	ath:AT4G14800; NP_193216.1; O24633; Q2HIJ3	AT4G14800		0	12		3.96343e+07	4.63667e+07	3.16326e+07	2.99689e+07	2.16101e+07	3.31996e+07	2.79883e+07	4.00577e+07	3.51222e+07	2.76458e+07	3.25697e+07		0.164157	1.30236	0.692429	0.938613	0.391028	1.14221	0.119455	0.720701	0.432976
	FALSE	High	Master Protein	NP_001318286.1	membrane-associated progesterone binding protein 2 [Arabidopsis thaliana]	0	112.075	87	10	221	10	100	11	4.88	689.25	10		other membranes;nucleus;other cell component	other molecular function	Pf00173	817032	MP3	ath:AT2G24940; NP_001318286.1; Q9SK39	AT2G24940		0	0		3.02168e+07	4.15334e+07	3.5184e+07	2.76569e+07	1.73863e+07	2.37628e+07	2.53287e+07	1.95457e+07	4.2633e+07	4.38671e+07	4.32826e+07		0.135404	0.818012	0.0195935	0.526343	0.173199	0.669403	0.0461589	0.643442	0.463494
	FALSE	High	Master Protein	NP_564010.1	uridylyltransferase-like protein [Arabidopsis thaliana]	0	112.06	40	13	402	13	290	31.3	5.14	1019.85	13	stress response;other biological processes	other cell component			838259	ACR11	ath:AT1G16880; NP_564010.1; Q9FZ47	AT1G16880		0	0		9.77471e+07	7.21333e+07	8.25661e+07	4.11267e+07	3.7472e+07	4.83636e+07	4.12817e+07	1.1331e+08	6.38365e+07	8.07152e+07	7.72498e+07		0.562553	1.06541	0.00257065	0.535824	0.799299	0.921841	0.0178943	0.502928	0.655998
	FALSE	High	Master Protein	NP_851278.1	sulfurtransferase protein 16 [Arabidopsis thaliana]	0	111.912	92	10	182	10	120	12.7	7.03	761.8	10		other cell component	other molecular function	Pf00581	836734	STR16	ath:AT5G66040; NP_851278.1; Q39129; Q9FKX8	AT5G66040		0	0		3.28447e+07	4.89481e+07	4.36595e+07	3.45108e+07	4.60443e+07	5.66828e+06	5.68988e+07	6.41266e+07	5.18133e+07	1.9194e+07	2.89339e+07		0.0915308	1.73776	0.745679	1.19436	0.0287269	2.39416	0.395638	0.687301	0.0607663
	FALSE	High	Master Protein	NP_179331.1	ankyrin repeat-containing 2B [Arabidopsis thaliana]	0	111.73	64	13	181	10	344	36.9	4.48	459.37	13	transport;other biological processes	other membranes;nucleus	other molecular function	Pf13637, Pf17830	816246	AKR2B	ath:AT2G17390; NP_179331.1; Q29Q26	AT2G17390		0	0		4.25435e+06	5.60448e+06	4.76959e+06	1.90077e+06	3.81539e+06	1.93346e+06	2.46187e+06	5.08989e+06	3.66274e+06	8.59512e+06	8.69775e+06		0.00977281	0.563948	0.0102279	0.294905	0.022703	0.432336	0.0452279	0.522928	0.27547
	FALSE	High	Master Protein	NP_179566.1	profilin 1 [Arabidopsis thaliana]	0	111.342	92	13	386	10	131	14.3	4.82	1137.83	13	cell organization and biogenesis;stress response;developmental processes;other biological processes	other cell component	cytoskeletal activity	Pf00235	816495	PRF1	ath:AT2G19760; NP_179566.1; Q42449	AT2G19760		0	3		7.93616e+07	9.03846e+07	7.99703e+07	2.60477e+07	3.49882e+07	2.49042e+07	3.99342e+07	7.21164e+07	3.1407e+07	4.81278e+07	5.3561e+07		0.00558339	1.63713	0.0142736	0.563419	0.832076	0.940501	0.000363667	0.344151	0.0939447
	FALSE	High	Master Protein	NP_193821.1	tubulin beta-9 chain [Arabidopsis thaliana]	0	110.736	51	17	245	1	444	49.6	4.78	569.39	17	cell cycle OR cell proliferation;cell organization and biogenesis	cytoskeleton;other cell component	cytoskeletal activity;nucleic acid binding activity;other molecular function	Pf00091, Pf03953	827837	TUBB9	ath:AT4G20890; NP_193821.1; P29517	AT4G20890		0	0		1.08733e+06	2.90935e+06	1.17685e+06	16654.5	70559.9	118058	70965.3	29828.6	72877.2	863322	1.04484e+06		0.32285	1.80751	0.0448495	0.0717172	0.0588258	0.0606766	0.107503	0.0396773	0.106628
	FALSE	High	Master Protein	NP_195504.2	mitochondrial heat shock protein 70-1 [Arabidopsis thaliana]	0	110.433	44	24	128	19	682	73	5.62	238.12	24	stress response;other biological processes	other cell component	other molecular function	Pf00012	829947	HSP70-9	ath:AT4G37910; NP_195504.2; Q56WU4; Q8GUM2; Q9SZJ3	AT4G37910		0	0		3.68883e+06	4.29326e+06	3.24256e+06	4.9313e+06	3.72362e+06	4.65117e+06	7.7068e+06	1.38278e+06	4.34438e+06	9.94099e+06	1.202e+07		0.0706651	0.340745	0.0721241	0.403931	0.05609	0.407813	0.220313	1.18544	0.727523
	FALSE	High	Master Protein	NP_198413.1	glutamine synthetase 2 [Arabidopsis thaliana]	0	110.157	49	18	228	16	430	47.4	6.87	460.98	18	other metabolic processes;other biological processes	mitochondrion;other cell component	nucleic acid binding activity;other molecular function	Pf00120, Pf03951	833535	GLN2	ath:AT5G35630; NP_198413.1; Q43127	AT5G35630		0	2		1.16363e+07	2.36753e+07	1.99801e+07	3.51494e+07	2.46977e+07	3.17929e+07	3.54329e+07	9.45821e+06	2.38992e+07	1.69746e+07	1.77407e+07		0.792193	1.06181	0.0485354	1.75984	0.535707	1.32104	0.0630186	1.65739	0.627762
	FALSE	High	Master Protein	NP_201191.1	Regulator of chromosome condensation (RCC1) family protein [Arabidopsis thaliana]	0	109.108	51	17	232	17	440	47.1	5.74	583.08	17	other biological processes	cytosol;nucleus;other cell component	enzyme regulator activity;other molecular function	Pf00415	836506	UVR8	ath:AT5G63860; NP_201191.1; Q9FN03; Q9XHD7	AT5G63860		0	0		6.5551e+07	7.07998e+07	4.38659e+07	5.37178e+07	2.62038e+07	3.41486e+07	3.75832e+07	7.98758e+06	4.10729e+07	3.54861e+07	4.18901e+07		0.110112	1.55273	0.94521	0.982819	0.453447	0.746515	0.130379	0.632961	0.0833007
	FALSE	High	Master Protein	NP_171937.1	NAD(P)-linked oxidoreductase superfamily protein [Arabidopsis thaliana]	0	108.836	56	21	201	21	412	46.4	8.53	407.47	21				Pf00248	839524		ath:AT1G04420; NP_171937.1; Q8VZ23	AT1G04420		0	0		2.39807e+07	1.40465e+07	2.4166e+07	3.37061e+07	2.21983e+07	3.04817e+07	3.02514e+07	1.42531e+07	2.86837e+07	1.61912e+07	1.72093e+07		0.350909	1.24136	0.0688082	1.72425	0.26916	1.46082	0.167425	1.389	0.584589
	FALSE	High	Master Protein	NP_180270.1	20S proteasome alpha subunit G1 [Arabidopsis thaliana]	0	108.769	69	18	237	18	249	27.4	6.32	602.32	18	protein metabolism;other metabolic processes	other cell component		Pf00227, Pf10584	817244	PAG1	ath:AT2G27020; NP_180270.1; O23715; O81151; Q680B8; Q9M3S3	AT2G27020		0	0		4.00306e+07	3.66748e+07	2.50771e+07	3.66694e+06	5.23372e+06	5.35481e+06	2.97231e+06	1.43618e+06	2.89804e+06	8.03688e+07	8.54656e+07		0.00295258	0.409174	0.0158393	0.0573081	0.015995	0.0293728	0.0219769	0.140058	0.0190559
	FALSE	High	Master Protein	NP_181225.1	methionine adenosyltransferase 3 [Arabidopsis thaliana]	0	108.295	58	16	203	11	390	42.5	6.18	460.72	16	other metabolic processes;other biological processes	nucleus	other molecular function	Pf00438, Pf02772, Pf02773	818260	METK3	ath:AT2G36880; NP_181225.1; Q9SJL8	AT2G36880		0	0		6.97092e+06	1.39268e+07	7.69595e+06	6.19258e+06	1.22035e+07	1.26637e+07	1.36831e+07	1.4599e+07	1.07474e+07	1.14549e+07	8.98725e+06		0.803392	0.932503	0.960003	1.01293	0.213936	1.27284	0.800035	1.08625	0.25671
	FALSE	High	Master Protein	NP_196713.1	aspartate aminotransferase 3 [Arabidopsis thaliana]	0	108.111	67	23	191	17	449	48.9	9.29	337.76	23	other metabolic processes;developmental processes	mitochondrion;other cytoplasmic organelle;other cell component	other molecular function	Pf00155	831024	ASP3	ath:AT5G11520; NP_196713.1; P46644; Q9CAZ5	AT5G11520		0	5		1.92439e+07	9.80425e+06	4.28376e+06	5.29831e+06	4.34283e+06	4.05076e+06	4.11768e+06	1.12171e+07	7.26149e+06	1.89174e+07	2.25039e+07		0.149465	0.53647	0.0603866	0.220368	0.0186461	0.363682	0.272179	0.410774	0.514897
	FALSE	High	Master Protein	NP_195583.1	glycine-rich protein [Arabidopsis thaliana]	0	107.9	53	16	164	16	452	49	5.14	440.89	16	protein metabolism;other metabolic processes	nucleus	nucleic acid binding activity;other molecular function	Pf06273	830027	EIF4B3	ath:AT4G38710; F4JUG0; NP_195583.1; Q9SZP8	AT4G38710		0	0		8.52778e+06	1.21784e+07	8.20616e+06	1.69547e+07	4.66128e+06	1.152e+07	9.83017e+06	1.00553e+07	7.43757e+06	1.47951e+07	1.43097e+07		0.0566038	0.662259	0.42814	0.759005	0.0170264	0.625855	0.738645	1.14608	0.748331
	FALSE	High	Master Protein	NP_180167.1	KH domain-containing protein [Arabidopsis thaliana]	0	107.819	34	20	230	20	632	64.6	5.49	448.85	20	other biological processes	other cell component	nucleic acid binding activity	Pf00013	817137		ath:AT2G25970; NP_180167.1; O82762	AT2G25970		0	0		5.11974e+07	3.78177e+07	3.30896e+07	4.66482e+07	2.84835e+07	3.31479e+07	3.77735e+07	1.94833e+07	3.82095e+07	3.14734e+07	3.80108e+07		0.417282	1.17153	0.845465	1.03889	0.705479	0.915951	0.581075	0.886776	0.341475
	FALSE	High	Master Protein	NP_199196.1	aluminum induced protein with YGL and LRDR motifs [Arabidopsis thaliana]	0	107.457	69	15	363	14	251	27.5	6.87	689.22	15			other molecular function	Pf12481	834405		A0A178U6D3; ath:AT5G43830; NP_199196.1	AT5G43830		0	1		4.17694e+07	4.3146e+07	3.52898e+07	3.14966e+07	2.64665e+07	3.21645e+07	2.74355e+07	4.23799e+07	3.32449e+07	2.98862e+07	3.88793e+07		0.405343	1.16536	0.502782	0.873768	0.996597	0.999148	0.033038	0.749782	0.331067
	FALSE	High	Master Protein	NP_193579.2	L-Aspartase-like family protein [Arabidopsis thaliana]	0	107.37	46	19	160	13	536	59.7	6.29	277.52	19	other metabolic processes		other molecular function	Pf00206, Pf08328	827575		ath:AT4G18440; NP_193579.2; Q8RY94	AT4G18440		0	4		6.8783e+06	1.12686e+07	6.42592e+06	6.85223e+06	1.47686e+06	4.79707e+06	4.83486e+06	1.18303e+07	6.201e+06	8.43513e+06	8.88051e+06		0.792017	0.946075	0.108994	0.505368	0.67697	0.880366	0.157807	0.534174	0.840898
	FALSE	High	Master Protein	NP_199792.1	methionine S-methyltransferase [Arabidopsis thaliana]	0	107.362	32	22	135	22	1071	118.6	5.63	249.73	22	other metabolic processes		other molecular function	Pf00155, Pf06325	835044	MMT1	ath:AT5G49810; NP_199792.1; Q9LTB2; Q9SWR2	AT5G49810		0	0		4.01051e+07	6.60876e+07	5.00478e+07	6.24193e+07	6.90975e+07	5.6481e+07	5.23417e+07	8.75816e+07	6.48311e+07	2.68516e+07	2.99432e+07		0.0834175	1.83398	0.005393	2.20675	0.0580357	2.40344	0.300059	1.20326	0.280583
	FALSE	High	Master Protein	NP_180995.1	Ribosomal protein L18ae/LX family protein [Arabidopsis thaliana]	0	107.301	70	17	428	10	178	21.3	10.48	867.92	17	protein metabolism;other metabolic processes;developmental processes;other biological processes	translational apparatus;nucleus	nucleic acid binding activity;other molecular function	Pf01775	818011	RPL18AB	ath:AT2G34480; NP_180995.1; O64699; P51418	AT2G34480		0	8		6.67592e+07	1.01854e+08	6.22926e+07	1.17487e+08	9.81139e+07	9.29379e+07	7.92252e+07	1.4247e+08	9.39842e+07	1.24248e+08	1.43267e+08		0.0366912	0.575435	0.113913	0.768901	0.2803	0.786698	0.166288	1.33621	0.293465
	FALSE	High	Master Protein	NP_176428.1	ACC oxidase 2 [Arabidopsis thaliana]	0	106.878	63	15	157	14	320	36.2	5.12	362.98	15	other metabolic processes;stress response;other biological processes	ER/Golgi	other molecular function	Pf03171, Pf14226	842536	ACO2	ath:AT1G62380; NP_176428.1; O81093; Q41931; Q7DLM8	AT1G62380		0	1		1.35898e+07	2.45426e+07	1.83243e+07	5.83689e+06	2.35146e+07	9.24407e+06	2.313e+07	2.04808e+07	1.87716e+07	1.85194e+07	2.18686e+07		0.728376	0.931905	0.308142	0.63708	0.800539	1.02972	0.408225	0.683632	0.608906
	FALSE	High	Master Protein	NP_196474.1	Pyruvate kinase family protein [Arabidopsis thaliana]	0	106.806	39	14	208	8	510	54.9	6.29	486.38	14	other metabolic processes	other cell component	kinase activity;other molecular function	Pf00224, Pf02887	830758	MAH20.13	A0A178UBM6; ath:AT5G08570; NP_196474.1; Q9FNN1	AT5G08570		0	8		1.29026e+07	2.48504e+07	1.90324e+07	2.73234e+07	3.35813e+07	1.2602e+07	2.16299e+07	3.63252e+07	2.64633e+07	1.83867e+07	2.07144e+07		0.877576	0.968181	0.511152	1.25327	0.179455	1.43932	0.488244	1.29446	0.174713
	FALSE	High	Master Protein	NP_190560.1	Translation protein SH3-like family protein [Arabidopsis thaliana]	0	106.782	49	15	307	14	146	16.9	10.78	576.45	15	protein metabolism;other metabolic processes;other biological processes	translational apparatus	nucleic acid binding activity;other molecular function	Pf00467, Pf16906	824153	RPL26A	ath:AT3G49910; NP_190560.1; P51414; Q9M2W7	AT3G49910		0	1		5.01265e+07	5.82415e+07	3.61855e+07	2.59489e+07	3.2084e+07	2.86882e+07	2.38397e+07	1.39238e+07	2.39777e+07	7.44893e+07	8.00806e+07		0.032616	0.623466	0.00674249	0.374032	0.0011216	0.266292	0.0866613	0.599923	0.0318934
	FALSE	High	Master Protein	NP_174791.2	cytosolic invertase 1 [Arabidopsis thaliana]	0	106.174	48	18	198	16	551	62.8	6.83	391.31	18	cell organization and biogenesis;other metabolic processes;stress response;developmental processes	other membranes;cytosol;nucleus;other cell component	other molecular function	Pf12899	840454	CINV1	ath:AT1G35580; NP_174791.2; Q9LQF2	AT1G35580		0	2		3.1913e+07	2.48158e+07	1.79456e+07	8.93312e+06	1.6655e+07	1.24026e+07	1.43186e+07	1.15528e+07	2.83848e+07	1.84784e+07	2.58526e+07		0.654242	1.12298	0.176162	0.57132	0.56819	0.815927	0.0736559	0.508752	0.363394
	FALSE	High	Master Protein	NP_567763.2	aconitase 2 [Arabidopsis thaliana]	0	106.113	33	19	161	18	995	108.4	7.15	407.32	19	other metabolic processes;stress response		nucleic acid binding activity;other molecular function	Pf00330, Pf00694	828805	ACO2	ath:AT4G26970; NP_567763.2; Q94A28; Q9SZ36	AT4G26970		0	0		4.95154e+06	5.62032e+06	4.72199e+06	6.01215e+06	3.11602e+06	3.3078e+06	5.36513e+06	2.46432e+07	1.21861e+07	7.15813e+06	9.80762e+06		0.226137	0.600969	0.116136	0.488669	0.428709	1.65802	0.418044	0.813135	0.252872
	FALSE	High	Master Protein	NP_186788.1	vacuolar membrane ATPase 10 [Arabidopsis thaliana]	0	105.986	86	14	238	14	110	12.4	6	941.95	14	other metabolic processes;transport	other membranes;other cytoplasmic organelle	transporter activity	Pf03179	821130	VHA-G1	ath:AT3G01390; NP_186788.1; O82628	AT3G01390		0	0		1.38054e+07	1.39959e+07	2.9442e+07	1.38761e+07	2.32546e+07	1.19018e+07	3.87317e+07	5.22805e+07	2.68698e+07	3.02501e+07	2.70273e+07		0.20057	0.66627	0.0576536	0.570703	0.281964	1.37206	0.687166	0.856563	0.0952009
	FALSE	High	Master Protein	NP_563849.1	Translation protein SH3-like family protein [Arabidopsis thaliana]	0	105.892	75	15	327	1	164	18.6	10.46	949.66	15	protein metabolism;other metabolic processes		other molecular function	Pf01157	837486; 837497	RPL21A; RPL21C	ath:AT1G09590; ath:AT1G09690; NP_563849.1; Q43291	AT1G09590; AT1G09690		0	0		171986	263060	965386	721402	507005	2.30692e+06	1.48141e+06	4.17828e+06	1.33978e+06	540931	538792		0.798174	0.864685	0.377454	2.18286	0.191642	4.32177	0.34132	2.52446	0.17388
	FALSE	High	Master Protein	NP_001328632.1	Cytosol aminopeptidase family protein [Arabidopsis thaliana]	0	105.704	47	17	313	7	604	63.8	7.12	837.31	17	protein metabolism	other cell component	other molecular function	Pf00883, Pf02789	829215		A0A1P8B582; NP_001328632.1	AT4G30910		0	0		5.48664e+06	4.08003e+06	2.92274e+06	1.14135e+06	7.50692e+06	194155	6.26784e+06	5.46246e+06	5.59752e+06	2.48118e+06	3.74153e+06		0.361217	1.33805	0.95068	0.947328	0.110317	1.85641	0.656687	0.707993	0.151551
	FALSE	High	Master Protein	NP_001031374.1	Ribosomal L28e protein family [Arabidopsis thaliana]	0	105.695	53	9	199	8	143	15.9	10.58	581.84	9	protein metabolism;other metabolic processes;developmental processes	nucleus;other cell component	nucleic acid binding activity;other molecular function	Pf01778	816492	RPL28A	ath:AT2G19730; NP_001031374.1; O82204	AT2G19730		0	0		3.72997e+07	1.29936e+07	9.75849e+06	4.03144e+06	2.84828e+06	3.00322e+06	1.40237e+06	3.74865e+06	2.82303e+06	4.28006e+07	5.2216e+07		0.0729288	0.421342	0.0660319	0.0693418	0.0617051	0.0559484	0.194038	0.164574	0.183162
	FALSE	High	Master Protein	NP_173148.2	solanesyl diphosphate synthase 2 [Arabidopsis thaliana]	0	105.448	54	15	218	12	417	46	5.58	542.94	15	other metabolic processes	other cell component	other molecular function	Pf00348	838275	SPS2	ath:AT1G17050; NP_173148.2; Q76FS5; Q84LG1; Q9SHG4	AT1G17050		0	3		1.23278e+07	1.02541e+07	1.49489e+07	9.20649e+06	4.55525e+06	8.1529e+06	6.7441e+06	1.29346e+07	9.27317e+06	1.77186e+07	1.70944e+07		0.0627459	0.718711	0.0154445	0.419664	0.0461339	0.554426	0.0564309	0.583912	0.277819
	FALSE	High	Master Protein	NP_850947.1	Dehydrin family protein [Arabidopsis thaliana]	0	105.36	56	17	232	15	260	29.5	5.17	511.14	17	cell organization and biogenesis;stress response;other biological processes	other membranes;other cell component	cytoskeletal activity;other molecular function	Pf00257	838633	ERD10	ath:AT1G20450; NP_850947.1; P42759; Q8H7D3; Q94AF8; Q94KJ0	AT1G20450		0	0		1.05431e+07	1.23526e+07	1.11157e+07	3.5472e+06	1.50066e+07	1.06564e+07	1.3795e+07	2.15784e+06	8.6797e+06	2.98131e+07	3.39402e+07		0.0499188	0.355656	0.0114712	0.30545	0.00974629	0.257581	0.680696	0.858836	0.451975
	FALSE	High	Master Protein	NP_001078075.1	fumarase 1 [Arabidopsis thaliana]	0	105.258	46	19	160	19	492	53	7.88	405.34	19	cell organization and biogenesis;other metabolic processes;other biological processes	other cell component	other molecular function	Pf00206, Pf10415	819364	FUM1	ath:AT2G47510; NP_001078075.1; O24649; P93033	AT2G47510		0	0		1.63595e+07	1.69998e+07	2.19521e+07	6.06963e+06	1.42102e+07	8.51862e+06	6.58003e+06	1.20273e+06	1.08498e+07	2.58844e+07	2.82911e+07		0.0272416	0.680645	0.00938078	0.354386	0.00950631	0.229286	0.0464852	0.520661	0.0279139
	FALSE	High	Master Protein	NP_190752.1	acyl-CoA oxidase 4 [Arabidopsis thaliana]	0	105.178	57	17	119	17	436	47.5	8.32	290.02	17	other metabolic processes;developmental processes	other cytoplasmic organelle	other molecular function	Pf00441, Pf02770, Pf02771	824347	ACX4	ath:AT3G51840; NP_190752.1; Q96329	AT3G51840		0	0		2.68652e+07	1.7182e+07	1.45012e+07	6.695e+06	9.98006e+06	2.23278e+06	1.42242e+07	2.99863e+07	1.79185e+07	1.51338e+07	1.79384e+07		0.520848	1.18021	0.0312924	0.381142	0.477826	1.25239	0.0508396	0.322944	0.854014
	FALSE	High	Master Protein	NP_188902.1	20S proteasome beta subunit D1 [Arabidopsis thaliana]	0	105.137	83	15	230	4	204	22.5	6.39	506.16	15	protein metabolism;other metabolic processes	nucleus;other cell component		Pf00227	821834	PBD1	ath:AT3G22630; NP_188902.1; O23714	AT3G22630		0	0		7.50299e+06	8.41398e+06	6.76425e+06	1.72663e+07	1.68387e+07	9.54063e+06	9.24559e+06	2.64386e+07	1.25367e+07	4.22659e+06	5.22236e+06		0.0343917	1.60026	0.0545935	3.0794	0.162962	3.40221	0.103386	1.92431	0.246878
	FALSE	High	Master Protein	NP_001330483.1	haloacid dehalogenase-like hydrolase family protein [Arabidopsis thaliana]	0	104.818	57	16	166	16	523	58.4	6.8	424.84	16	other metabolic processes	other cell component	other molecular function	Pf00596, Pf00702	835466		A0A654GB83; NP_001330483.1	AT5G53850		0	0		1.41084e+07	1.58221e+07	1.17778e+07	8.492e+06	9.37584e+06	5.07211e+06	1.02052e+07	1.21219e+07	9.93047e+06	1.44812e+07	1.59149e+07		0.416387	0.914773	0.0167639	0.503134	0.0281593	0.707494	0.02418	0.55001	0.0969819
	FALSE	High	Master Protein	NP_197318.1	glutamate dehydrogenase 1 [Arabidopsis thaliana]	0	104.628	52	15	246	10	411	44.5	6.86	696.37	15	other metabolic processes;other biological processes	mitochondrion	other molecular function	Pf00208, Pf02812	831935	GDH1	ath:AT5G18170; NP_197318.1; Q43314	AT5G18170		0	0		9.31349e+06	1.0976e+07	9.55426e+06	2.45573e+07	4.37855e+06	1.2014e+07	1.06639e+07	1.29973e+07	1.89222e+07	7.26899e+06	7.95337e+06		0.0331131	1.30701	0.412576	1.79341	0.113068	1.86495	0.593875	1.37214	0.222746
	FALSE	High	Master Protein	NP_192839.1	nucleoside diphosphate kinase 3 [Arabidopsis thaliana]	0	104.604	45	14	304	14	238	25.7	9.23	638.35	14	other metabolic processes	other membranes;mitochondrion;other cell component	kinase activity;other molecular function	Pf00334	826702	NDPK3	ath:AT4G11010; NP_192839.1; O49203	AT4G11010		0	0		7.28436e+07	3.98041e+07	4.02636e+07	4.79617e+07	4.27037e+07	2.81331e+07	2.82071e+07	7.88483e+07	4.99408e+07	7.84877e+07	7.63737e+07		0.135425	0.658272	0.0210194	0.511419	0.228716	0.675857	0.426504	0.776911	0.944524
	FALSE	High	Master Protein	NP_181158.1	Ribosomal protein S11 family protein [Arabidopsis thaliana]	0	104.109	75	11	296	1	150	16.2	10.59	705.03	11	cell organization and biogenesis;protein metabolism;RNA metabolism OR transcription;other metabolic processes	translational apparatus	nucleic acid binding activity;other molecular function	Pf00411	818188	RPS14A	ath:AT2G36160; NP_181158.1; Q9SIH0	AT2G36160		0	11		8.83704e+07	1.34966e+08	6.90524e+07	6.02983e+07	9.61761e+07	6.82337e+07	4.29849e+07	3.45772e+06	4.53914e+07	6.70856e+07	7.38494e+07		0.300575	1.38309	0.729447	1.06294	0.0919592	0.434404	0.385	0.768525	0.0553196
	FALSE	High	Master Protein	NP_196846.1	Aldolase-type TIM barrel family protein [Arabidopsis thaliana]	0	104.053	50	18	187	18	438	47.7	6.43	496.73	18	other metabolic processes	other cell component	other molecular function	Pf00923	831183		A0A178UD24; ath:AT5G13420; NP_196846.1	AT5G13420		0	0		3.8905e+07	4.49973e+07	2.56874e+07	4.30315e+07	1.40519e+07	3.20571e+07	3.0589e+07	4.61226e+07	3.99482e+07	3.75833e+07	4.76767e+07		0.484245	0.856907	0.282519	0.69701	0.626671	0.912188	0.544964	0.813402	0.762906
	FALSE	High	Master Protein	NP_187758.1	Ribosomal protein S11 family protein [Arabidopsis thaliana]	0	103.973	75	11	309	1	150	16.3	10.59	748.82	11	cell organization and biogenesis;protein metabolism;RNA metabolism OR transcription;other metabolic processes	translational apparatus	nucleic acid binding activity;other molecular function	Pf00411	820324	RPS14B	ath:AT3G11510; NP_187758.1; Q9CAX6	AT3G11510		0	0				1.16288e+07	138741	815466	1.72476e+06	305977		1.19162e+06											0.0767911
	FALSE	High	Master Protein	NP_178062.1	aldehyde dehydrogenase 5F1 [Arabidopsis thaliana]	0	103.598	47	20	238	20	528	56.5	6.92	471.22	20	other metabolic processes;stress response;developmental processes;other biological processes	mitochondrion	other molecular function	Pf00171	844282	ALDH5F1	ath:AT1G79440; NP_178062.1; Q9SAK4; Q9SEK4	AT1G79440		0	0		2.70229e+07	1.85773e+07	1.80471e+07	1.61798e+07	1.28083e+07	1.08383e+07	1.47159e+07	1.36747e+07	1.76042e+07	2.08728e+07	2.45885e+07		0.690569	0.933355	0.046672	0.584033	0.0890781	0.674489	0.093545	0.625735	0.169824
	FALSE	High	Master Protein	NP_195580.1	glycine rich protein 2 [Arabidopsis thaliana]	0	103.587	43	8	270	6	203	19.1	5.92	978.88	8	cell organization and biogenesis;stress response;developmental processes;other biological processes	cytosol;nucleus;other cell component	nucleic acid binding activity;other molecular function	Pf00098, Pf00313	830024	CSP2	ath:AT4G38680; C0Z2E8; NP_195580.1; Q41188	AT4G38680		0	0		3.90457e+07	5.97458e+07	4.39196e+07	9.9307e+07	7.28738e+07	7.62495e+07	7.00472e+07	1.58193e+08	7.39496e+07	3.21019e+07	3.30023e+07		0.137406	1.46136	0.025952	2.54393	0.141126	3.09443	0.0308556	1.74079	0.201576
	FALSE	High	Master Protein	NP_179538.1	nucleosome assembly protein 1;2 [Arabidopsis thaliana]	0	103.38	41	15	172	13	379	43.5	4.44	459.59	15	cell organization and biogenesis;DNA metabolism;other metabolic processes;stress response;other biological processes	nucleus;other cell component	other molecular function	Pf00956	816467	NAP1;2	ath:AT2G19480; B9DFH2; NP_179538.1; Q9ZUP3	AT2G19480		0	2		4.54983e+07	4.94042e+07	3.98376e+07	1.61489e+07	3.4474e+07	9.4096e+06	2.84262e+07	3.34545e+07	3.27921e+07	3.14252e+07	3.76861e+07		0.109172	1.29974	0.184956	0.579091	0.505702	0.913241	0.065598	0.445543	0.0223641
	FALSE	High	Master Protein	NP_189127.1	Ribosomal protein L13 family protein [Arabidopsis thaliana]	0	103.123	56	17	255	6	206	23.4	10.35	603.53	17	protein metabolism;other metabolic processes;other biological processes	translational apparatus	nucleic acid binding activity;other molecular function	Pf00572	822081	RPL13AB	ath:AT3G24830; NP_189127.1; Q8RXI2; Q9LRX8	AT3G24830		0	2		3.88949e+07	5.07087e+07	4.10738e+07	7.27953e+07	3.81923e+06	6.85079e+07	3.67781e+07	1.40272e+07	4.58119e+07	2.60427e+07	4.1996e+07		0.426564	1.28042	0.595814	1.42196	0.893006	0.946688	0.850177	1.11054	0.355834
	FALSE	High	Master Protein	NP_567934.1	Pyridoxal phosphate (PLP)-dependent transferases superfamily protein [Arabidopsis thaliana]	0	102.88	53	15	212	15	461	50.4	7.34	529.57	15	other metabolic processes;stress response;signal transduction	other cell component	other molecular function	Pf00155	829510	DAP	ath:AT4G33680; NP_567934.1; O81885; Q93ZN9	AT4G33680		0	0		2.29358e+07	2.35992e+07	2.07342e+07	2.25452e+07	2.68946e+07	1.47347e+07	1.95602e+07	3.1868e+07	1.91869e+07	1.30616e+07	1.58961e+07		0.0521843	1.54868	0.184512	1.47743	0.152965	1.62571	0.802091	0.953993	0.816033
	FALSE	High	Master Protein	NP_177466.1	Nascent polypeptide-associated complex NAC [Arabidopsis thaliana]	0	102.511	75	12	314	9	165	18	6.21	1144.64	12		cytosol;translational apparatus	nucleic acid binding activity	Pf01849	843657		ath:AT1G73230; B9DI58; NP_177466.1; Q8LFH4; Q9CAT7	AT1G73230		0	3		3.54127e+07	4.40993e+07	7.75731e+07	8.24535e+07	7.36509e+07	7.6193e+07	1.05193e+08	1.31303e+08	1.02099e+08	9.02472e+07	1.01174e+08		0.0636687	0.547084	0.135325	0.809027	0.211216	1.17923	0.186305	1.4788	0.0223877
	FALSE	High	Master Protein	NP_177245.1	MLP-like protein 43 [Arabidopsis thaliana]	0	102.028	63	13	273	12	158	17.9	5.85	751.79	13	stress response			Pf00407	843427	MLP43	ath:AT1G70890; NP_177245.1; Q9SSK5	AT1G70890		0	0		5.20946e+07	7.21777e+07	5.89239e+07	8.64324e+07	2.84506e+07	7.4282e+07	7.07643e+07	3.26723e+07	6.85314e+07	4.22876e+07	5.11442e+07		0.147141	1.30716	0.45515	1.34975	0.489213	1.22705	0.92303	1.03258	0.802884
	FALSE	High	Master Protein	NP_200158.2	NADH-dependent glutamate synthase 1 [Arabidopsis thaliana]	0	102.008	17	24	109	24	2208	241.7	6.37	177.81	24	other metabolic processes;other biological processes		other molecular function	Pf00310, Pf01493, Pf01645, Pf04898, Pf07992, Pf14691	835427	GLT1	ath:AT5G53460; NP_200158.2; Q0WL27; Q56W62; Q8LPH2; Q9LV03	AT5G53460		0	0		1.0458e+07	1.78122e+07	1.32193e+07	1.34424e+07	9.55674e+06	1.43606e+07	1.34955e+07	2.47923e+07	1.85231e+07	7.92434e+06	1.06696e+07		0.173856	1.48756	0.221802	1.3395	0.0846751	2.0369	0.628103	0.900463	0.271551
	FALSE	High	Master Protein	NP_195213.1	rotamase cyclophilin 5 [Arabidopsis thaliana]	0	101.896	85	15	336	12	172	18.4	8.69	836.09	15	protein metabolism;other metabolic processes;signal transduction;other biological processes	other cell component	other molecular function	Pf00160	829639	CYP18-4	ath:AT4G34870; NP_195213.1; Q0WRR9; Q42406	AT4G34870		0	0		4.36114e+07	7.25658e+07	4.35322e+07	4.01479e+07	1.1047e+08	5.44306e+07	4.50131e+07	4.66829e+07	6.07744e+07	3.93619e+07	4.89538e+07		0.466508	1.20559	0.377238	1.54784	0.413031	1.15095	0.569804	1.28388	0.838743
	FALSE	High	Master Protein	NP_178224.1	Aldolase superfamily protein [Arabidopsis thaliana]	0	101.487	52	20	273	17	391	42.3	8.09	584.96	20	other metabolic processes	cytosol	other molecular function	Pf00274	814643	FBA3	ath:AT2G01140; NP_178224.1; Q9ZU52	AT2G01140		0	0		7.62629e+06	7.19121e+06	1.0007e+07	1.01711e+07	7.6543e+06	6.38124e+06	8.00722e+06	2.028e+07	1.07828e+07	1.09186e+07	1.45027e+07		0.197797	0.651017	0.173667	0.634812	0.944764	1.0246	0.891772	0.975108	0.328722
	FALSE	High	Master Protein	NP_172392.1	calreticulin 1b [Arabidopsis thaliana]	0	101.123	40	20	228	14	424	48.1	4.53	495.91	20	protein metabolism;other metabolic processes;stress response;other biological processes	other membranes;ER/Golgi	other molecular function	Pf00262	837441	CRT2	ath:AT1G09210; NP_172392.1; O04152; O80486; Q38858; Q94AW7	AT1G09210		0	0		9.53067e+06	2.74573e+07	1.74824e+07	2.15991e+07	2.12625e+07	2.09976e+07	9.68412e+06	5.462e+07	2.49866e+07	1.34682e+07	1.70658e+07		0.642591	1.18928	0.182004	1.39428	0.386433	1.94954	0.607581	1.17237	0.481019
	FALSE	High	Master Protein	NP_194024.1	pyrimidin 4 [Arabidopsis thaliana]	0	101.12	59	18	187	18	377	41.9	8.46	518.04	18	other metabolic processes	mitochondrion;other cell component	other molecular function	Pf01979	828392	PYR4	ath:AT4G22930; NP_194024.1; O04904; Q0WRL0	AT4G22930		0	0		6.02868e+06	8.94913e+06	1.34693e+07	1.15101e+07	2.23262e+06	6.34862e+06	1.58144e+07	9.84072e+06	1.9082e+07	1.02258e+07	1.56888e+07		0.414976	0.731817	0.212989	0.51686	0.650364	1.15089	0.466389	0.706269	0.195521
	FALSE	High	Master Protein	NP_564149.1	proteasome beta subunit C1 [Arabidopsis thaliana]	0	100.859	59	10	279	3	204	22.8	5.47	648.83	10	protein metabolism;other metabolic processes	other cell component		Pf00227	838776	PBC1	ath:AT1G21720; NP_564149.1; O23707; Q0WWF5; Q8LEA7; Q8VZC4; Q9XI05	AT1G21720		0	9		2.14116e+07	2.31723e+07	2.09182e+07	3.18134e+07	1.25185e+07	1.40034e+07	3.08492e+07	4.93837e+07	3.4484e+07	2.04999e+07	2.65406e+07		0.675554	0.928308	0.599531	0.826738	0.110852	1.62579	0.737784	0.890585	0.0995229
	FALSE	High	Master Protein	NP_201186.1	beta-galactosidase 10 [Arabidopsis thaliana]	0	100.794	38	19	175	19	741	83	8.4	400.54	19	other metabolic processes	non-structural extracellular;other cytoplasmic organelle	other molecular function	Pf01301, Pf17834	836501	BGAL10	ath:AT5G63810; NP_201186.1; Q9FN08; Q9SCV2	AT5G63810		0	0		2.4683e+07	2.43908e+07	2.40703e+07	1.67883e+07	8.39074e+06	1.27698e+07	1.37133e+07	3.63019e+07	1.34287e+07	1.49565e+07	2.12043e+07		0.292183	1.3485	0.294149	0.699632	0.736719	1.16966	0.0395321	0.518824	0.711163
	FALSE	High	Master Protein	NP_200824.1	Zn-dependent exopeptidases superfamily protein [Arabidopsis thaliana]	0	100.699	48	14	211	14	477	52.4	6.77	509.35	14	protein metabolism		other molecular function	Pf02127	836138		A0A178ULL0; ath:AT5G60160; NP_200824.1	AT5G60160		0	0		2.84193e+07	2.31396e+07	1.87336e+07	2.78642e+07	3.43491e+07	3.16783e+07	3.05024e+07	1.27592e+07	4.2042e+07	2.27356e+07	2.10516e+07		0.644687	1.07021	0.0253603	1.42951	0.523209	1.29876	0.089448	1.33573	0.623988
	FALSE	High	Master Protein	NP_565954.1	NADPH-dependent thioredoxin reductase C [Arabidopsis thaliana]	0	100.326	48	17	197	17	529	57.9	6.77	535.7	17	other metabolic processes;stress response;other biological processes	other cell component	enzyme regulator activity;other molecular function	Pf00070, Pf00085	818766	NTRC	ath:AT2G41680; NP_565954.1; O22229; Q0WM62; Q93ZQ1	AT2G41680		0	0		1.45746e+07	2.36626e+07	1.4226e+07	1.36408e+07	1.33306e+06	1.87425e+07	1.06747e+07	5.31721e+06	1.28574e+07	1.90963e+07	2.5402e+07		0.369606	0.785997	0.168086	0.505135	0.0818608	0.432216	0.36989	0.642668	0.114831
	FALSE	High	Master Protein	NP_173985.1	Eukaryotic translation initiation factor 5A-1 (eIF-5A 1) protein [Arabidopsis thaliana]	0	100.171	92	10	315	7	159	17.1	5.94	829.12	10	protein metabolism;other metabolic processes;stress response;other biological processes	nucleus	translation activity;nucleic acid binding activity	Pf01287	839203	ELF5A-2	ath:AT1G26630; F4HPA2; NP_173985.1; Q547G3; Q93VP3; Q9LQY9	AT1G26630		0	2		1.31045e+07	1.36425e+07	1.88132e+07	2.61966e+07	2.12319e+07	5.53449e+07	1.17152e+08	4.42362e+07	1.96658e+07	1.05468e+08	1.12284e+08		0.00498152	0.139487	0.0135883	0.314649	0.238155	0.554311	0.212337	2.25577	0.262546
	FALSE	High	Master Protein	NP_190291.1	thylakoid soluble phosphoprotein [Arabidopsis thaliana]	0	99.757	75	12	349	12	100	10.5	9.74	756.48	12				Pf11493	823860	F13I12.120	ath:AT3G47070; NP_190291.1; Q9SD66	AT3G47070		0	0		5.80316e+07	8.95271e+07	7.20689e+07	1.23823e+08	9.00462e+07	9.04896e+07	1.75539e+08	7.35171e+07	9.13049e+07	7.20991e+07	6.33689e+07		0.628815	1.08083	0.0816716	1.49781	0.282406	1.67499	0.124757	1.38579	0.328675
	FALSE	High	Master Protein	NP_850291.1	acetyl Co-enzyme a carboxylase carboxyltransferase alpha subunit [Arabidopsis thaliana]	0	99.523	34	22	121	22	769	85.3	5.82	183.75	22	other metabolic processes	other membranes;other cell component	other molecular function	Pf03255	818382	CAC3	ath:AT2G38040; NP_850291.1; Q56YX0; Q9LD43	AT2G38040		0	0		2.633e+07	4.12691e+07	2.20158e+07	2.84342e+06	4.95234e+06	6.39624e+06	9.17569e+06	697246	1.45676e+07	2.58397e+07	3.51664e+07		0.938021	0.979301	0.100705	0.155088	0.0520935	0.267083	0.0460629	0.158366	0.043847
	FALSE	High	Master Protein	NP_186840.1	sulfite oxidase [Arabidopsis thaliana]	0	99.383	50	17	214	17	393	43.3	8.68	510.92	17	other metabolic processes;other biological processes	other cytoplasmic organelle	other molecular function	Pf00174, Pf03404	820118	SOX	ath:AT3G01910; NP_186840.1; Q9S850; Q9SNW2	AT3G01910		0	0		1.42237e+07	1.29754e+07	1.17975e+07	1.20844e+07	9.2271e+06	4.14011e+06	1.28284e+07	2.97508e+07	1.70466e+07	2.32786e+07	1.9707e+07		0.09558	0.604801	0.0215405	0.394731	0.787721	0.924742	0.184101	0.652661	0.308218
	FALSE	High	Master Protein	NP_001329836.1	ascorbate peroxidase 4 [Arabidopsis thaliana]	0	99.336	56	16	180	16	396	43.4	7.84	417.08	16	stress response;other biological processes		other molecular function	Pf00141	826480	TL29	A0A1P8B8Y3; NP_001329836.1	AT4G09010		0	0		1.88057e+07	2.19406e+07	1.63851e+07	1.66401e+07	1.3096e+07	1.03837e+07	1.91777e+07	2.36466e+07	1.25551e+07	1.39658e+07	1.20499e+07		0.0499853	1.46403	0.870441	1.02809	0.228389	1.41913	0.080207	0.702238	0.881679
	FALSE	High	Master Protein	NP_190872.1	late embryogenesis abundant protein, putative / LEA protein [Arabidopsis thaliana]	0	99.253	55	20	157	19	479	52.1	5.39	251.49	20	developmental processes			Pf02987	824470		ath:AT3G53040; NP_190872.1; Q9LF88	AT3G53040		0	1		417923	597949	1.00333e+06	1.941e+06	1.09749e+06	2.78452e+06	5.49388e+06	3.0735e+06	2.04364e+06	1.54675e+07	2.06727e+07		0.093314	0.0372476	0.0924546	0.107415	0.0779303	0.195738	0.108547	2.88381	0.103452
	FALSE	High	Master Protein	NP_566219.1	TCP-1/cpn60 chaperonin family protein [Arabidopsis thaliana]	0	99.169	48	19	181	19	549	58.9	5.35	337.55	19	other biological processes	cytosol;other cell component	other molecular function	Pf00118	819549	CCT8	ath:AT3G03960; NP_566219.1; Q94K05; Q9SQR6	AT3G03960		0	0		6.42136e+06	1.25945e+07	9.41662e+06	1.61143e+07	5.97269e+06	8.58606e+06	6.27449e+06	5.27711e+06	7.61381e+06	5.84439e+06	5.73284e+06		0.174216	1.63727	0.281917	1.76629	0.469259	1.10363	0.84484	1.0788	0.218681
	FALSE	High	Master Protein	NP_195787.2	NAD(P)-linked oxidoreductase superfamily protein [Arabidopsis thaliana]	0	99.09	71	16	122	16	322	36.6	6.7	263.77	16		cytosol	other molecular function	Pf00248	831701		ath:AT5G01670; NP_195787.2; Q8GXW0	AT5G01670		0	0		1.24834e+07	1.34331e+07	1.16178e+07	1.34177e+07	8.34146e+06	2.97809e+06	6.95591e+06	4.55356e+06	1.00732e+07	8.54686e+06	1.41106e+07		0.744338	1.1044	0.510439	0.727862	0.346853	0.635043	0.291317	0.659058	0.0677089
	FALSE	High	Master Protein	NP_190886.4	nodulin/glutamine synthase-like protein [Arabidopsis thaliana]	0	98.608	36	21	209	21	852	94.3	5.85	463.62	21	other metabolic processes;developmental processes;other biological processes	cytosol	cytoskeletal activity;other molecular function	Pf00120, Pf04909	824484	NodGS	ath:AT3G53180; F4J9A0; NP_190886.4	AT3G53180		0	0		1.81787e+07	2.94481e+07	1.18461e+07	2.82171e+07	2.66752e+07	1.64592e+07	2.30196e+07	1.77418e+07	2.76812e+07	1.55035e+07	1.65197e+07		0.53653	1.23812	0.16753	1.48541	0.137506	1.42485	0.569002	1.19973	0.645504
	FALSE	High	Master Protein	NP_567151.1	ribosomal protein S13A [Arabidopsis thaliana]	0	98.345	50	11	465	2	151	17.1	10.39	1212.39	11	cell cycle OR cell proliferation;protein metabolism;other metabolic processes;developmental processes;other biological processes		nucleic acid binding activity;other molecular function	Pf00312, Pf08069	828167	RPS13B	ath:AT4G00100; NP_567151.1; O81311; P49203; P59224; Q9SLR4	AT4G00100		0	0		2.71676e+06	1.34597e+06	2.79523e+06	229997	176733	432657	56460.4	131690	125415	5.39898e+06	6.70618e+06		0.0415044	0.377688	0.0683079	0.0462275	0.0693395	0.017269	0.0474806	0.122396	0.0431889
	FALSE	High	Master Protein	NP_178344.1	glutathione S-transferase zeta 1 [Arabidopsis thaliana]	0	98.325	76	14	204	14	221	24.9	5.85	509.46	14	other metabolic processes;other biological processes	cytosol;other cell component	other molecular function	Pf13409, Pf14497	814770	GSTZ1	ath:AT2G02390; NP_178344.1; Q0WWK7; Q9ZVQ3	AT2G02390		0	0		1.12328e+07	1.36128e+07	1.05632e+07	9.20404e+06	1.01241e+07	9.00036e+06	9.63554e+06	2.87476e+07	1.47235e+07	1.47879e+07	1.94031e+07		0.2274	0.690412	0.179739	0.552358	0.928742	1.03549	0.11212	0.800041	0.410798
	FALSE	High	Master Protein	NP_001332394.1	P-loop containing nucleoside triphosphate hydrolases superfamily protein [Arabidopsis thaliana]	0	98.071	84	15	196	15	202	22.5	6.01	519.16	15	other metabolic processes	nucleus;other cell component	kinase activity;other molecular function	Pf13207	832710	UMK3	A0JQ75; ath:AT5G26667; NP_001332394.1; O04905	AT5G26667		0	0		5.3524e+07	2.36131e+07	3.44966e+07	1.06619e+07	1.7304e+07	1.04129e+07	2.78359e+07	6.91943e+06	2.5941e+07	4.12087e+07	5.9029e+07		0.386594	0.74246	0.1313	0.255252	0.109155	0.403683	0.0996284	0.343792	0.202394
	FALSE	High	Master Protein	NP_172695.1	Calcium-binding EF-hand family protein [Arabidopsis thaliana]	0	97.701	90	14	242	6	148	16.5	4.94	497.61	14		other cell component	enzyme regulator activity;other molecular function	Pf00036, Pf13499	837785	CML13	ath:AT1G12310; NP_172695.1; Q42331; Q94AZ4; Q9LNB4	AT1G12310		0	0		7.14885e+06	7.82593e+06	8.60092e+06	1.00623e+07	7.11652e+06	7.90678e+06	7.33107e+06	1.42327e+07	1.24682e+07	1.52073e+07	1.81441e+07		0.0846875	0.471259	0.052385	0.501441	0.126474	0.680269	0.642951	1.06405	0.231247
	FALSE	High	Master Protein	NP_200384.1	FASCICLIN-like arabinogalactan 1 [Arabidopsis thaliana]	0	97.689	46	12	269	12	424	44.8	6.74	736.32	12	developmental processes	non-structural extracellular		Pf02469	835667	FLA1	ath:AT5G55730; NP_200384.1; Q8L8T1; Q9FM65	AT5G55730		0	0		3.45978e+07	4.72841e+07	3.87256e+07	5.35416e+07	5.71279e+07	3.38699e+07	4.83325e+07	7.22016e+07	6.86991e+07	1.70951e+07	3.02777e+07		0.186517	1.69728	0.0929418	2.03407	0.0314307	2.66304	0.399295	1.19843	0.072306
	FALSE	High	Master Protein	NP_176352.1	R-protein L3 B [Arabidopsis thaliana]	0	97.261	25	18	352	3	390	44.5	10.11	483.52	18	protein metabolism;other metabolic processes		nucleic acid binding activity;other molecular function	Pf00297	842454	ARP2	ath:AT1G61580; NP_176352.1; P22738; Q9SY92	AT1G61580		0	0		1.3609e+06	1.83491e+06	1.03115e+06	267639	87029.8	24137.3	61627.4	150949	58440.2	2.58621e+06	2.82835e+06		0.0184671	0.520444	0.00538386	0.0466404	0.0212231	0.0333689	0.0232971	0.0896166	0.0281847
	FALSE	High	Master Protein	NP_564691.1	protein containing PDZ domain, a K-box domain, and a TPR region [Arabidopsis thaliana]	0	97.206	44	14	251	14	335	37.4	8.12	577.12	14	cell organization and biogenesis;protein metabolism;other metabolic processes;stress response;other biological processes	other membranes;other cell component			841995	MET1	ath:AT1G55480; NP_564691.1; Q8L972; Q94BS2; Q9ZVU6	AT1G55480		0	0		1.51013e+07	1.29276e+07	2.46242e+07	1.89185e+07	2.03809e+07	1.93035e+07	3.40995e+07	5.01425e+07	3.13743e+07	2.32742e+07	2.3449e+07		0.247078	0.751278	0.0105581	0.836174	0.122114	1.64966	0.637219	1.113	0.0483581
	FALSE	High	Master Protein	NP_001331368.1	Nuclear transport factor 2 (NTF2) family protein with RNA binding (RRM-RBD-RNP motifs) domain-containing protein [Arabidopsis thaliana]	0	97.206	53	17	198	17	460	49.5	5.96	390.26	17	other biological processes	cytosol;nucleus;other cell component	nucleic acid binding activity	Pf00076, Pf02136	836219	NTF2	ath:AT5G60980; F4K1Y4; NP_001331368.1; Q8LEI7; Q9FME2	AT5G60980		0	0		7.90881e+06	1.35258e+07	1.16574e+07	5.82077e+06	2.17407e+07	1.46221e+07	3.0748e+07	1.12765e+07	1.26775e+07	1.5651e+07	1.42573e+07		0.129683	0.737633	0.864952	0.940287	0.653861	1.21933	0.587243	1.27473	0.370075
	FALSE	High	Master Protein	NP_193356.2	enoyl-CoA hydratase/isomerase A [Arabidopsis thaliana]	0	97.109	70	14	194	14	265	28.8	9.06	439.12	14	other metabolic processes		other molecular function	Pf00378	827314	ECHIA	ath:AT4G16210; NP_193356.2; O23468; Q6NL24	AT4G16210		0	0		2.08705e+07	3.21342e+07	2.43243e+07	3.99091e+07	2.24573e+07	2.59953e+07	2.40231e+07	1.39171e+07	4.55984e+07	1.58896e+07	2.71429e+07		0.590935	1.19799	0.392343	1.36891	0.603142	1.29419	0.595351	1.14267	0.850512
	FALSE	High	Master Protein	NP_189306.1	Glycosyl hydrolase family 38 protein [Arabidopsis thaliana]	0	97.073	28	21	254	21	1019	115.1	6.73	503.63	21	other metabolic processes		other molecular function	Pf01074, Pf07748, Pf09261, Pf17677	822284		ath:AT3G26720; NP_189306.1; P94078; Q96239	AT3G26720		0	0		1.88973e+07	2.03015e+07	1.73369e+07	2.37864e+07	1.48697e+07	1.46162e+07	1.51867e+07	2.79713e+07	1.73205e+07	1.50543e+07	1.57829e+07		0.0434721	1.22224	0.519824	1.15169	0.353189	1.30748	0.757572	0.942279	0.773762
	FALSE	High	Master Protein	NP_001330392.1	Tetratricopeptide repeat (TPR)-like superfamily protein [Arabidopsis thaliana]	0	96.928	56	11	193	11	259	28.2	7.56	504.7	11				Pf13599	835431	MNC6.3	A0A1P8BAQ0; NP_001330392.1	AT5G53490		0	0		3.45076e+07	3.13884e+07	3.22339e+07	5.5706e+06	5.18953e+07	3.47417e+07	3.46833e+07	1.12776e+06	3.25489e+07	2.74467e+07	2.35541e+07		0.118132	1.28272	0.737155	1.20531	0.827237	0.893581	0.897444	0.939649	0.457049
	FALSE	High	Master Protein	NP_177550.1	sulfotransferase 16 [Arabidopsis thaliana]	0	96.506	80	18	215	17	338	39.2	5.62	525.71	18	other metabolic processes;stress response	other cell component	other molecular function	Pf00685	843750	SOT16	ath:AT1G74100; NP_177550.1; Q8LB09; Q9C9D0	AT1G74100		0	1		3.32552e+07	3.79789e+07	3.08564e+07	2.85423e+07	1.84915e+07	1.99686e+07	2.41845e+07	1.98323e+07	2.24219e+07	5.14521e+07	5.68366e+07		0.0225451	0.628509	0.00517748	0.412492	0.0231941	0.409022	0.0433912	0.656303	0.0133934
	FALSE	High	Master Protein	NP_850564.1	ribosomal protein 5A [Arabidopsis thaliana]	0	96.495	80	14	265	3	207	22.9	9.63	705.49	14	cell organization and biogenesis;protein metabolism;other metabolic processes	cytosol;translational apparatus	nucleic acid binding activity;other molecular function	Pf00177	820367	RPS5B	ath:AT3G11940; NP_850564.1; P51427; Q9SF05	AT3G11940		0	10		1.43655e+07	1.71757e+07	1.52635e+07	3.0592e+07	2.07118e+07	2.14017e+07	2.41404e+07	5.63543e+07	1.80139e+07	1.85716e+07	2.36299e+07		0.250068	0.739386	0.497658	1.14854	0.42909	1.55616	0.105178	1.55338	0.283991
	FALSE	High	Master Protein	NP_192853.1	vacuolar ATP synthase subunit E1 [Arabidopsis thaliana]	0	96.386	81	19	211	19	230	26	6.4	466.79	19	cell organization and biogenesis;stress response;transport;developmental processes;other biological processes	other membranes;translational apparatus;other cytoplasmic organelle	transporter activity;other molecular function	Pf01991	826716	VHA-E1	ath:AT4G11150; NP_192853.1; O82502; Q39258	AT4G11150		0	0		1.66006e+07	2.716e+07	2.20128e+07	5.47777e+06	8.70263e+06	7.75141e+06	3.21465e+07	1.01003e+07	1.03474e+07	2.48588e+07	2.11019e+07		0.787591	0.954053	0.0347726	0.318124	0.53777	0.762887	0.0315497	0.333445	0.621996
	FALSE	High	Master Protein	NP_192261.1	Thioredoxin superfamily protein [Arabidopsis thaliana]	0	96.036	48	10	323	10	186	20.3	9.22	860.34	10	other biological processes	cytosol;other cell component	enzyme regulator activity;other molecular function	Pf00085	825653	TRXM2	ath:AT4G03520; NP_192261.1; Q56YG4; Q8LG26; Q9SEU8; Q9ZT79	AT4G03520		0	0		8.156e+07	1.01862e+08	8.50807e+07	1.2618e+08	9.72919e+07	1.15197e+08	1.22658e+08	1.03793e+08	1.32785e+08	9.96847e+07	1.02012e+08		0.208795	0.887481	0.287994	1.1194	0.153813	1.18738	0.0952769	1.26132	0.0504443
	FALSE	High	Master Protein	NP_563833.2	glycoside hydrolase family 2 protein [Arabidopsis thaliana]	0	96.011	30	22	210	22	944	107.6	6.46	381.37	22	other metabolic processes		other molecular function	Pf00703, Pf02836, Pf18368	837422	EBM	ath:AT1G09010; NP_563833.2; O04029; Q75W54	AT1G09010		0	0		9.65063e+06	1.9614e+07	1.07045e+07	1.42169e+07	8.03862e+06	4.60085e+06	1.21809e+07	1.91677e+07	1.2074e+07	8.48313e+06	9.03935e+06		0.285252	1.52068	0.952205	1.02179	0.133469	1.65207	0.360658	0.671928	0.785644
	FALSE	High	Master Protein	NP_172761.1	eukaryotic initiation factor 4B2 [Arabidopsis thaliana]	0	95.775	55	22	142	18	549	59.3	8.72	196.11	22	protein metabolism;other metabolic processes	nucleus	nucleic acid binding activity;other molecular function	Pf06273	837859	EIF4B2	ath:AT1G13020; NP_172761.1; Q0WMZ1; Q9LD20; Q9M7E8; Q9SAD7	AT1G13020		0	4		3.5088e+06	2.57901e+06	2.43524e+06	807582	1.8778e+06	1.94757e+06	1.67018e+06	1.97423e+06	1.80923e+06	1.44689e+07	1.45679e+07		0.000662548	0.195684	0.000669015	0.106369	1.70964e-06	0.125212	0.0607439	0.543578	0.0848335
	FALSE	High	Master Protein	NP_565885.1	CAX-interacting protein 2 [Arabidopsis thaliana]	0	95.617	59	16	223	16	293	32.2	7.9	541	16	other metabolic processes;transport	mitochondrion	other molecular function	Pf00462	818407	GRXS16	ath:AT2G38270; NP_565885.1; O80451; Q8H7F6; Q8LD13	AT2G38270		0	0		1.803e+07	2.55397e+07	2.35846e+07	2.31731e+07	2.11029e+07	1.50771e+07	2.91995e+07	2.68598e+07	3.13146e+07	1.67241e+07	1.63151e+07		0.119804	1.35504	0.310709	1.19763	0.00894669	1.76304	0.476254	0.883831	0.0756099
	FALSE	High	Master Protein	NP_188379.1	Late embryogenesis abundant protein (LEA) family protein [Arabidopsis thaliana]	0	95.523	54	15	170	15	298	32.5	5.38	313.55	15	stress response;developmental processes	other membranes			821017		ath:AT3G17520; F4J573; NP_188379.1	AT3G17520		0	0		454093	689174	2.08458e+06	1.72754e+06	1.68247e+06	9.89098e+06	9.54659e+06	3.19583e+06	5.15046e+06	9.969e+06	9.76167e+06		0.00244896	0.109064	0.184622	0.449418	0.173003	0.604571	0.343099	4.1207	0.112689
	FALSE	High	Master Protein	NP_199687.1	Ribosomal protein L13 family protein [Arabidopsis thaliana]	0	95.292	58	17	178	4	206	23.6	10.37	309.38	17	protein metabolism;other metabolic processes;other biological processes	translational apparatus	nucleic acid binding activity;other molecular function	Pf00572	834934	RPL13AD	ath:AT5G48760; NP_199687.1; Q42084; Q9FKC0	AT5G48760		0	2		7.49002e+06	1.01805e+07	1.78475e+06	173362	323119	314461	310896	618595	2.45412e+06	5.14436e+06	5.2286e+06		0.652196	1.25038	7.43652e-06	0.052119	0.025726	0.217463	0.128647	0.0416824	0.155459
	FALSE	High	Master Protein	NP_176466.1	dimethylallyl, adenosine tRNA methylthiotransferase [Arabidopsis thaliana]	0	95.212	62	17	196	17	237	27.2	5.9	531.38	17			nucleic acid binding activity		842577		ath:AT1G62780; NP_176466.1; Q8VY70	AT1G62780		0	0		3.71551e+07	2.56894e+07	1.84518e+07	6.14863e+07	8.5309e+07	5.91515e+07	6.39895e+07	2.54647e+07	5.88293e+07	1.83604e+07	1.94739e+07		0.271156	1.4325	0.0266547	3.62893	0.127058	2.61286	0.0191982	2.53329	0.197524
	FALSE	High	Master Protein	NP_568620.1	Granulin repeat cysteine protease family protein [Arabidopsis thaliana]	0	94.2	20	11	174	9	463	51.2	6.21	428.21	11	protein metabolism;other metabolic processes	non-structural extracellular	other molecular function	Pf00112, Pf00396, Pf08246	834321	RD21B	ath:AT5G43060; NP_568620.1; Q0WM94; Q9FMH8	AT5G43060		0	2		8.0948e+07	5.68886e+07	4.62159e+07	2.16369e+07	2.03508e+07	1.79855e+07	1.49603e+07	2.25811e+06	1.70912e+07	7.15181e+07	7.88769e+07		0.31101	0.815862	0.0290863	0.265847	0.00180781	0.152087	0.055064	0.325848	0.0250091
	FALSE	High	Master Protein	NP_177735.1	chloroplastic drought-induced stress protein of 32 kD [Arabidopsis thaliana]	0	94.094	65	18	215	18	302	33.7	8.46	349.38	18	stress response;other biological processes	other cell component	other molecular function	Pf00085	843940	CDSP32	ath:AT1G76080; NP_177735.1; Q8LDJ9; Q95GH8; Q9SGS4	AT1G76080		0	0		5.76938e+07	5.41248e+07	4.9238e+07	1.59531e+07	3.9739e+07	2.92898e+07	9.77882e+07	3.17815e+07	2.80836e+07	4.3272e+07	3.60756e+07		0.0882109	1.35317	0.245677	0.714005	0.62853	1.32458	0.053338	0.527652	0.96471
	FALSE	High	Master Protein	NP_187090.1	Ribosomal protein L14p/L23e family protein [Arabidopsis thaliana]	0	93.97	68	11	233	11	140	15	10.48	555.27	11	protein metabolism;other metabolic processes		nucleic acid binding activity;other molecular function	Pf00238	817900; 819595; 839511	RPL23A; RPL23B; RPL23C	ath:AT1G04480; ath:AT2G33370; ath:AT3G04400; NP_187090.1; P49690; Q8L8P0; Q9SDB5	AT1G04480; AT2G33370; AT3G04400		0	0		2.60378e+07	4.78497e+07	2.83736e+07	5.93797e+07	5.14492e+07	4.74255e+07	3.01031e+07	1.40965e+07	5.44091e+07	1.12561e+07	2.17917e+07		0.137061	2.06289	0.0328263	3.19244	0.302757	1.98922	0.0962373	1.54755	0.933951
	FALSE	High	Master Protein	NP_195631.1	Ribosomal protein S25 family protein [Arabidopsis thaliana]	0	93.955	58	10	272	3	108	12	10.7	604.43	10			nucleic acid binding activity;other molecular function	Pf03297	830075	RPS25E	ath:AT4G39200; NP_195631.1; Q9T029	AT4G39200		0	8		3.22548e+07	5.82281e+07	2.7914e+07	5.17772e+07	9.59332e+07	5.89382e+07	2.95332e+07	2.44972e+07	5.46475e+07	3.69454e+07	4.38087e+07		0.934676	0.977427	0.16677	1.70599	0.709489	0.897191	0.16061	1.74539	0.819358
	FALSE	High	Master Protein	NP_849585.1	thioredoxin M-type 1 [Arabidopsis thaliana]	0	93.841	50	13	378	13	179	19.7	8.95	972.7	13	stress response;other biological processes	other cell component	enzyme regulator activity;other molecular function	Pf00085	839436		ath:AT1G03680; NP_849585.1; O48737	AT1G03680		0	0		1.7813e+08	1.65675e+08	1.2244e+08	9.29014e+07	1.83739e+08	1.74669e+08	1.89757e+08	1.54078e+08	1.78399e+08	1.90954e+08	1.71018e+08		0.285116	0.858714	0.4062	0.831207	0.668861	0.961833	0.890535	0.967968	0.410603
	FALSE	High	Master Protein	NP_173451.5	ATPase, V1 complex, subunit B protein [Arabidopsis thaliana]	0	93.448	58	18	159	18	487	54.3	5.1	339.03	18	cell organization and biogenesis;other metabolic processes;transport;other biological processes	other membranes;other cytoplasmic organelle	transporter activity;cytoskeletal activity;other molecular function	Pf00006, Pf02874	838614	VHA-B3	ath:AT1G20260; NP_173451.5; Q8W4E2; Q9LN19	AT1G20260		0	0		8.24325e+06	8.62452e+06	1.50351e+07	2.27062e+07	9.60114e+06	9.95725e+06	1.34677e+07	1.54367e+07	1.30849e+07	6.80343e+06	6.92902e+06		0.229262	1.54878	0.235796	2.05181	0.00986559	2.03845	0.527365	1.32479	0.262979
	FALSE	High	Master Protein	NP_567104.1	Ribosomal protein S13/S15 [Arabidopsis thaliana]	0	93.392	50	11	449	2	151	17.1	10.39	1162.58	11	protein metabolism;other metabolic processes		nucleic acid binding activity;other molecular function	Pf00312, Pf08069	825248	RPS13A	ath:AT3G60770; NP_567104.1; P49203; P59223; Q93V69; Q93WJ4; Q9LZY6	AT3G60770		0	9		1.66105e+08	1.66338e+08	9.74818e+07	1.42291e+08	8.94939e+07	1.12773e+08	1.03438e+08	6.56206e+07	2.22112e+08	1.12816e+08	1.04101e+08		0.26579	1.32132	0.721577	1.05896	0.688034	1.20222	0.367774	0.801436	0.821762
	FALSE	High	Master Protein	NP_190462.1	Nucleic acid-binding, OB-fold-like protein [Arabidopsis thaliana]	0	93.09	72	16	256	7	160	17.9	10.56	497.64	16	protein metabolism;other metabolic processes		nucleic acid binding activity;other molecular function	Pf00366, Pf16205	824054	RPS11A	ath:AT3G48930; NP_190462.1; P16181	AT3G48930		0	9		7.81534e+06	1.09401e+07	5.1016e+06	7.78557e+06	5.33397e+06	1.38124e+07	1.94531e+07	6.93475e+06	6.9957e+06	8.02054e+07	8.58214e+07		0.00367349	0.095796	0.000913688	0.108143	0.000746076	0.134049	0.754617	1.12889	0.536832
	FALSE	High	Master Protein	NP_192703.1	F-type H+-transporting ATPase subunit delta [Arabidopsis thaliana]	0	92.767	51	12	171	12	234	25.7	9.06	503.24	12	other metabolic processes;stress response;transport	other membranes;other cell component	transporter activity;nucleic acid binding activity	Pf00213	826551	ATPD	ath:AT4G09650; NP_192703.1; Q8RY87; Q9SSS9	AT4G09650		0	0		1.05492e+07	1.43941e+07	2.05564e+07	6.28681e+06	4.24894e+06	3.8653e+06	7.5235e+06	6.24905e+06	6.86274e+06	3.28869e+07	1.773e+07		0.390651	0.599269	0.222452	0.189674	0.247684	0.271784	0.0627005	0.316509	0.102361
	FALSE	High	Master Protein	NP_190481.1	peroxidase CB [Arabidopsis thaliana]	0	92.704	44	13	253	11	353	38.8	7.64	655.7	13	other metabolic processes;stress response;signal transduction;other biological processes	other cell component	other molecular function	Pf00141	824073	PER34	ath:AT3G49120; NP_190481.1; Q42206; Q42584; Q9C5R4; Q9SMU8	AT3G49120		0	2		4.33085e+07	3.88059e+07	3.52927e+07	4.83824e+07	1.49925e+07	2.8406e+07	4.20466e+07	1.02164e+07	3.7822e+07	3.88225e+07	4.04549e+07		0.853709	0.987311	0.449737	0.771813	0.43734	0.757551	0.473919	0.781732	0.459923
	FALSE	High	Master Protein	NP_850903.1	ribosomal protein S1 [Arabidopsis thaliana]	0	92.337	54	18	167	18	416	45.1	5.25	310.87	18	protein metabolism;other metabolic processes	translational apparatus;other cell component	nucleic acid binding activity;other molecular function	Pf00575	833138	RPS1	ath:AT5G30510; NP_850903.1; Q93VC7	AT5G30510		0	0		1.61043e+07	1.39124e+07	1.44073e+07	8.81319e+06	1.33418e+07	1.40599e+07	1.06968e+07	1.00392e+07	3.32666e+07	1.28915e+07	1.14029e+07		0.0941067	1.21905	0.969492	0.993778	0.523865	1.48189	0.232221	0.815209	0.716889
	FALSE	High	Master Protein	NP_180524.1	thiaminC [Arabidopsis thaliana]	0	92.099	43	22	145	22	644	71.9	6.44	276.98	22	other metabolic processes;other biological processes	other cell component	other molecular function	Pf01964	817513	THIC	ath:AT2G29630; NP_180524.1; O82392	AT2G29630		0	0		990421	2.54481e+06	1.86157e+06	1.28896e+06	1.71995e+06	797658	4.86899e+06	5.67023e+06	4.01932e+06	1.56363e+07	1.44251e+07		0.00265529	0.119684	0.0103311	0.0844173	0.00388016	0.322862	0.380049	0.705335	0.00966845
	FALSE	High	Master Protein	NP_051083.1	ATP-dependent Clp protease proteolytic subunit (chloroplast) [Arabidopsis thaliana]	0	91.964	42	9	156	9	196	22.1	5.08	485.48	9	protein metabolism	other membranes;other cell component	other molecular function		844734	clpP	A0A8F5GGG1; ath:ArthCp048; NP_051083.1			0	0		1.24502e+07	1.72411e+07	1.82912e+07	2.06834e+07	2.61762e+07	6.05621e+06	1.83823e+07	2.03338e+07	2.1895e+07	1.0118e+07	1.37483e+07		0.221877	1.34031	0.446706	1.47812	0.0789206	1.69307	0.814241	1.10282	0.129623
	FALSE	High	Master Protein	NP_564795.1	Vacuolar calcium-binding protein-like protein [Arabidopsis thaliana]	0	91.923	100	12	167	12	152	16.6	4.02	403.83	12					842545		ath:AT1G62480; NP_564795.1; Q9SXE9	AT1G62480		0	0		1.21872e+07	8.41066e+06	9.67849e+06	1.45879e+07	1.11925e+07	5.30794e+06	8.88664e+06	9.43769e+06	5.84714e+06	5.721e+06	1.19082e+07		0.752822	1.14493	0.737201	1.17564	0.849434	0.914071	0.932912	1.02682	0.265696
	FALSE	High	Master Protein	NP_851142.1	Ribosomal protein L32e [Arabidopsis thaliana]	0	91.891	58	11	221	5	133	15.5	10.78	488.2	11	protein metabolism;other metabolic processes		nucleic acid binding activity;other molecular function	Pf01655	834686	RPL32B	ath:AT5G46430; NP_851142.1; Q9FHG2	AT5G46430		0	0		3.64333e+06	4.43778e+06	4.17618e+06	82362.3	1.39202e+06	459273	3.05087e+06	240337	2.7756e+06	1.40047e+07	1.60235e+07		0.0477351	0.272128	0.0236847	0.0429296	0.00535725	0.134691	0.00348221	0.157756	0.139948
	FALSE	High	Master Protein	NP_051099.1	ribosomal protein L2 (chloroplast) [Arabidopsis thaliana]	0	91.865	53	13	158	13	274	29.8	10.84	365.76	13	protein metabolism;other metabolic processes	cytosol;translational apparatus	nucleic acid binding activity;other molecular function	Pf00181, Pf03947	1466246; 844718	rpl2-A; rpl2-B	ath:ArthCp064; ath:ArthCp085; NP_051099.1; P56791; Q8HRX3	ATCG00830; ATCG01310		0	0		5.41185e+06	8.96134e+06	7.04434e+06	7.72679e+06	1.13137e+07	8.80852e+06	7.64007e+06	2.36614e+07	7.45708e+06	2.27826e+07	1.34593e+07		0.242871	0.393973	0.297182	0.512279	0.519524	0.71296	0.220282	1.30029	0.394817
	FALSE	High	Master Protein	NP_174703.1	2-oxoacid dehydrogenases acyltransferase family protein [Arabidopsis thaliana]	0	91.841	36	14	173	11	465	48.3	8.78	345.44	14	other metabolic processes	other cell component	other molecular function	Pf00198, Pf00364, Pf02817	840346	EMB3003	ath:AT1G34430; NP_174703.1; Q8LGH6; Q9C8P0; Q9LNK4	AT1G34430		0	0		8.96056e+07	1.44726e+08	1.40034e+08	1.42829e+08	2.53136e+08	1.50566e+08	1.69169e+08	4.03555e+08	1.56908e+08	5.63134e+07	7.51615e+07		0.0640924	1.89829	0.0737958	2.77128	0.155817	3.69973	0.246049	1.45988	0.275819
	FALSE	High	Master Protein	NP_201262.1	beta-D-xylosidase 4 [Arabidopsis thaliana]	0	91.802	34	16	225	16	784	84.3	7.66	500.17	16	other metabolic processes;stress response		other molecular function	Pf00933, Pf01915, Pf14310	836578	BXL4	ath:AT5G64570; NP_201262.1; Q56WR7; Q9FLG1	AT5G64570		0	0		3.45116e+07	1.86037e+07	2.05354e+07	1.04772e+07	5.70588e+06	6.19742e+06	8.96015e+06	2.11869e+07	1.05943e+07	3.14436e+07	3.37878e+07		0.245867	0.752711	0.000990815	0.228729	0.030056	0.416378	0.0657618	0.303874	0.161975
	FALSE	High	Master Protein	NP_566469.1	eukaryotic translation initiation factor 4A1 [Arabidopsis thaliana]	0	91.554	50	17	160	16	412	46.7	5.68	346.46	17	protein metabolism;other metabolic processes	other cell component	nucleic acid binding activity;other molecular function	Pf00270, Pf00271	820605	EIF4A1	ath:AT3G13920; NP_566469.1; P41376; Q0WWD9; Q546P0; Q8LBZ6; Q8RXF3; Q94CM1	AT3G13920		0	1		2.93707e+07	3.43054e+07	2.2515e+07	1.62511e+07	1.72141e+07	1.93482e+07	2.16201e+07	3.92434e+07	2.0706e+07	2.25576e+07	2.16835e+07		0.19115	1.29881	0.025592	0.795842	0.48938	1.22916	0.074103	0.612748	0.837747
	FALSE	High	Master Protein	NP_190826.1	Ribosomal protein S11 family protein [Arabidopsis thaliana]	0	91.288	47	9	297	1	150	16.2	10.59	697.56	9	cell organization and biogenesis;protein metabolism;RNA metabolism OR transcription;other metabolic processes	cytosol;translational apparatus	nucleic acid binding activity;other molecular function	Pf00411	824424	RPS14C	ath:AT3G52580; NP_190826.1; P42036; Q9SVD9	AT3G52580		0	0		4.35257e+06	372796	320192	17332.2	87875.2	124915	26775.1	21681.3	97781.9	1.97498e+06	2.01353e+06		0.836814	0.84335	1.84112e-05	0.0384643	1.00446e-05	0.0244433	0.35238	0.0456089	0.345904
	FALSE	High	Master Protein	NP_201215.1	Peroxidase superfamily protein [Arabidopsis thaliana]	0	91.208	50	17	256	17	331	35.7	9.29	702.74	17	other metabolic processes;stress response;other biological processes	non-structural extracellular;other cell component	other molecular function	Pf00141	836531	PER69	ath:AT5G64100; NP_201215.1; Q8RWL8; Q96511	AT5G64100		0	0		4.59538e+07	5.20929e+07	3.98333e+07	1.62353e+07	3.45197e+07	6.70311e+06	2.375e+07	1.95792e+07	3.23115e+07	3.40173e+07	4.23868e+07		0.275239	1.20308	0.13576	0.501353	0.123106	0.660006	0.0644436	0.416725	0.0159037
	FALSE	High	Master Protein	NP_001326742.1	ribosomal protein L12-A [Arabidopsis thaliana]	0	91.011	58	12	384	12	191	20.1	5.64	918.16	12	protein metabolism;other metabolic processes	translational apparatus	nucleic acid binding activity;other molecular function	Pf00542, Pf16320	822403	RPL12A	ath:AT3G27830; NP_001326742.1; P36210	AT3G27830		0	0		1.76773e+08	2.19956e+08	2.15291e+08	2.73312e+08	2.69634e+08	3.20108e+08	3.35215e+08	6.8849e+07	1.78099e+08	1.84402e+08	1.25274e+08		0.31376	1.31755	0.0818016	1.85797	0.673588	1.25327	0.0179237	1.41018	0.910109
	FALSE	High	Master Protein	NP_565191.1	Curculin-like (mannose-binding) lectin family protein [Arabidopsis thaliana]	0	90.942	29	12	200	10	455	50.3	8.47	468.75	12		plasma membrane;other membranes	other molecular function	Pf01453	844220		ath:AT1G78830; NP_565191.1; Q56Z24; Q8H788; Q8VZ33; Q9ZVA2	AT1G78830		0	2		1.69742e+07	6.90074e+06	4.58732e+06	4.77009e+06	7.01775e+06	4.57404e+06	5.86194e+06	7.14209e+06	7.13713e+06	9.54702e+06	1.14388e+07		0.819173	0.904173	0.0427726	0.519775	0.110509	0.639832	0.400596	0.574862	0.542238
	FALSE	High	Master Protein	NP_187286.1	dehydroquinate dehydratase, putative / shikimate dehydrogenase [Arabidopsis thaliana]	0	90.749	51	20	182	20	603	65.8	6.87	364.78	20	other metabolic processes;developmental processes		other molecular function	Pf01487, Pf01488, Pf08501, Pf18317	819809	EMB3004	ath:AT3G06350; NP_187286.1; Q3ZLP7; Q56ZH7; Q6NLY1; Q9SQT8	AT3G06350		0	0		1.13474e+07	3.24573e+07	1.77816e+07	8.84752e+06	3.72971e+06	7.60871e+06	1.95441e+07	4.122e+06	2.17885e+07	1.35765e+07	1.78962e+07		0.531712	1.30454	0.0760242	0.427586	0.929038	0.962836	0.151215	0.327767	0.555468
	FALSE	High	Master Protein	NP_195643.1	cinnamyl alcohol dehydrogenase 9 [Arabidopsis thaliana]	0	90.735	65	18	110	18	360	38.9	6.68	209.51	18	other metabolic processes		other molecular function	Pf00107, Pf08240	830088	CAD9	ath:AT4G39330; B9DHS7; C0Z2D3; NP_195643.1; P42734; Q8LB84; Q94K02	AT4G39330		0	0		1.16538e+07	4.46832e+06	7.02223e+06	1.34477e+06	823667	2.83091e+06	5.22267e+06	5.32076e+06	2.34457e+06	8.15141e+06	5.836e+06		0.784332	1.1031	0.082535	0.238279	0.198289	0.614267	0.0929306	0.216008	0.242203
	FALSE	High	Master Protein	NP_197563.1	germin 3 [Arabidopsis thaliana]	0	90.675	68	8	335	8	211	21.8	6.76	1239.84	8		extracellular matrix	other molecular function	Pf00190	832185	GER3	ath:AT5G20630; NP_197563.1; P94028; P94072	AT5G20630		0	0		7.96735e+07	9.12484e+07	6.67095e+07	1.34881e+08	8.82721e+07	3.66492e+07	1.56142e+08	2.29097e+08	1.74149e+08	1.42031e+08	1.32051e+08		0.0068663	0.578007	0.214793	0.631936	0.147542	1.36064	0.821729	1.0933	0.0298185
	FALSE	High	Master Protein	NP_177217.1	Ribosomal protein L18e/L15 superfamily protein [Arabidopsis thaliana]	0	90.34	47	9	329	1	146	16.4	10.59	809.39	9	protein metabolism;other metabolic processes	translational apparatus	nucleic acid binding activity;other molecular function	Pf00828	843397	RPL27AC	ath:AT1G70600; NP_177217.1; P49637; Q8LE80	AT1G70600		0	0		3.41886e+07	4.57115e+07	3.04227e+07	7.29393e+07	2.15702e+07	4.95595e+07	4.54282e+07	257718	5.13869e+07	1.41419e+07	1.94565e+07		0.0346462	2.18905	0.166721	2.85865	0.437561	1.92614	0.533793	1.30589	0.813987
	FALSE	High	Master Protein	NP_565456.2	Transducin family protein / WD-40 repeat family protein [Arabidopsis thaliana]	0	90.228	46	15	162	15	507	55.7	6.23	356.53	15	cell organization and biogenesis;DNA metabolism;other metabolic processes;stress response;developmental processes;other biological processes	nucleus;other cell component	other molecular function	Pf00400, Pf12265	816471	MSI4	ath:AT2G19520; NP_565456.2; O22607; Q42322; Q42323; Q58T21; Q93VF7; Q9SLD1	AT2G19520		0	0		8.51356e+06	2.18613e+07	1.92151e+07	9.75996e+06	1.14972e+07	2.6243e+06	3.81324e+07	4.40697e+07	2.13789e+07	1.52262e+07	2.08514e+07		0.780695	0.916359	0.0945873	0.441299	0.124625	1.91404	0.165882	0.481578	0.10035
	FALSE	High	Master Protein	NP_198576.1	hypothetical protein AT5G37600 [Arabidopsis thaliana]	0	90.203	61	14	153	7	356	39.1	5.47	394.89	14	other metabolic processes;developmental processes	other cell component	other molecular function	Pf00120, Pf03951	833738	GLN1-1	ath:AT5G37600; NP_198576.1; Q56WN1; Q9FHR0	AT5G37600		0	1		3.59502e+06	1.97551e+06	1.10967e+06	3.46551e+06	2.06068e+06	3.51014e+06	703346	3.16788e+06	1.54186e+06	1.85503e+06	2.31616e+06		0.868051	1.06767	0.186444	1.44424	0.741546	0.865154	0.425336	1.3527	0.70185
	FALSE	High	Master Protein	NP_200065.1	Class II aaRS and biotin synthetases superfamily protein [Arabidopsis thaliana]	0	89.574	50	18	107	18	543	60.7	7.02	166.53	18	protein metabolism;RNA metabolism OR transcription;other metabolic processes;developmental processes;other biological processes	mitochondrion;other cell component	other molecular function	Pf00587, Pf03129, Pf09180	835328	OVA6	ath:AT5G52520; NP_200065.1; Q9FYR6	AT5G52520		0	0		4.11907e+06	1.11243e+07	9.06485e+06	9.31291e+06	1.24283e+07	5.92984e+06	9.76689e+06	1.38578e+07	7.04897e+06	3.66835e+06	4.93951e+06		0.203561	1.88264	0.109219	2.14308	0.0853221	2.37563	0.709608	1.13834	0.500843
	FALSE	High	Master Protein	NP_191088.1	ribosomal protein L23AB [Arabidopsis thaliana]	0	89.564	57	13	120	13	154	17.4	10.23	190.79	13	cell organization and biogenesis;protein metabolism;other metabolic processes;stress response;other biological processes	translational apparatus	nucleic acid binding activity;other molecular function	Pf00276, Pf03939	824694	RPL23AB	ath:AT3G55280; NP_191088.1; Q9M3C3	AT3G55280		0	0		2.08698e+07	1.39997e+07	1.46907e+07	1.94589e+07	2.2635e+07	4.59516e+07	1.98297e+07	4.58768e+07	1.69857e+07	2.44342e+07	1.43272e+07		0.674174	0.852397	0.383675	1.51431	0.494627	1.42224	0.26115	1.77654	0.35242
	FALSE	High	Master Protein	NP_565330.1	Subtilase family protein [Arabidopsis thaliana]	0	89.537	38	15	127	15	754	80	8.35	283.95	15	protein metabolism	non-structural extracellular	other molecular function	Pf00082, Pf02225, Pf05922, Pf17766	815145	SBT1.8	ath:AT2G05920; NP_565330.1; Q9ZUF6	AT2G05920		0	0		1.75018e+07	1.31152e+07	7.40269e+06	6.99333e+06	7.61677e+06	9.17636e+06	4.66995e+06	3.0328e+07	6.26682e+06	1.12726e+07	1.02474e+07		0.581959	1.17781	0.0425037	0.73688	0.752964	1.27834	0.242973	0.625634	0.911397
	FALSE	High	Master Protein	NP_850764.1	binding to TOMV RNA 1L (long form) [Arabidopsis thaliana]	0	89.424	54	16	226	16	334	36	6.14	502.21	16			nucleic acid binding activity	Pf00013	830322		A0A5S9Y1L5; NP_850764.1	AT5G04430		0	0		2.58611e+07	2.39793e+07	1.80193e+07	2.66434e+07	2.1153e+07	2.16753e+07	1.81017e+07	2.82926e+06	1.99181e+07	3.03073e+07	3.59003e+07		0.0862283	0.683302	0.107499	0.699533	0.0542243	0.411323	0.864626	1.02375	0.233673
	FALSE	High	Master Protein	NP_199747.1	beta-xylosidase 1 [Arabidopsis thaliana]	0	89.289	25	17	143	17	774	83.5	8.51	276.19	17	other metabolic processes;developmental processes		other molecular function	Pf00933, Pf01915, Pf14310	834996	BXL1	ath:AT5G49360; NP_199747.1; Q9FGY1	AT5G49360		0	0		1.12033e+07	1.55372e+07	1.19479e+07	8.57526e+06	1.30353e+07	1.10076e+07	1.20646e+07	1.05789e+07	7.44691e+06	5.96247e+06	5.45981e+06		0.029483	2.25806	0.0525138	1.90377	0.0821149	1.75623	0.337438	0.843099	0.20759
	FALSE	High	Master Protein	NP_850759.1	Aldolase superfamily protein [Arabidopsis thaliana]	0	89.283	23	10	331	1	359	38.6	7.74	1104.26	10	other metabolic processes		other molecular function	Pf00274	831759		A0A5S9Y1D7; A0A654FYI4; NP_850759.1	AT5G03690		0	0		2.12831e+06	2.88049e+06	5.25554e+06	4.86922e+06	5.58337e+06	756998	2.21031e+06	2.16187e+07	3.3293e+06	2.05074e+06	2.21484e+06		0.304555	1.60421	0.397957	1.75194	0.386062	4.24457	0.869265	1.09209	0.465951
	FALSE	High	Master Protein	NP_200539.1	60S acidic ribosomal protein family [Arabidopsis thaliana]	0	89.103	31	6	128	6	120	11.9	4.51	355.33	6	protein metabolism;other metabolic processes	other cell component	other molecular function	Pf00428	835834	RPP3B	ath:AT5G57290; NP_200539.1; Q9LVC9	AT5G57290		0	0		3.58424e+07	3.63124e+07	3.12992e+07	6.92942e+07	4.10755e+07	4.90452e+07	3.45529e+07	620474	4.31975e+07	4.42861e+07	3.79931e+07		0.23717	0.838235	0.289559	1.29166	0.367818	0.634999	0.152236	1.54093	0.586734
	FALSE	High	Master Protein	NP_176470.1	Calcium-binding EF-hand family protein [Arabidopsis thaliana]	0	89.083	76	14	200	6	148	16.6	5.02	403.61	14			enzyme regulator activity;other molecular function	Pf13405, Pf13499	842581	CML14	ath:AT1G62820; NP_176470.1; Q8VZ50; Q9SI68	AT1G62820		0	9		3.18003e+07	3.77762e+07	2.84087e+07	4.57403e+07	3.67109e+07	4.46886e+07	3.87254e+07	4.12321e+07	4.75552e+07	1.98376e+07	2.99382e+07		0.335336	1.31235	0.118465	1.70283	0.12258	1.70783	0.0699015	1.29754	0.0605474
	FALSE	High	Master Protein	NP_191315.1	N-acetyl-l-glutamate kinase [Arabidopsis thaliana]	0	89.071	63	11	195	11	347	36.6	8.92	525.44	11	other metabolic processes	other cell component	kinase activity;other molecular function	Pf00696	824923	NAGK	ath:AT3G57560; NP_191315.1; Q8LA25; Q9SCL7	AT3G57560		0	0		1.55351e+07	1.60651e+07	1.30135e+07	1.98778e+07	5.50246e+06	1.00742e+07	2.09346e+07	2.53225e+07	2.4903e+07	1.58482e+07	1.48612e+07		0.681861	0.968511	0.492576	0.769676	0.0185174	1.5448	0.549184	0.794701	0.00900986
	FALSE	High	Master Protein	NP_197592.1	eukaryotic translation initiation factor 2 beta subunit [Arabidopsis thaliana]	0	88.991	60	14	151	2	268	30.6	7.2	425.35	14	cell organization and biogenesis;protein metabolism;other metabolic processes	other cell component	nucleic acid binding activity;other molecular function	Pf01873	832216	EIF2B	ath:AT5G20920; F4K6W6; NP_197592.1; Q41969; Q8L7Q3; Q9C5N7	AT5G20920		0	11		1.78269e+07	2.60906e+07	1.65607e+07	2.84816e+07	2.1086e+07	1.64491e+07	2.08262e+07	2.67193e+07	2.67519e+07	1.24667e+07	1.78446e+07		0.30623	1.33016	0.219268	1.45197	0.0985513	1.6341	0.70946	1.09158	0.277363
	FALSE	High	Master Protein	NP_568649.2	Ribosomal L5P family protein [Arabidopsis thaliana]	0	88.849	62	14	286	14	182	20.8	9.92	605.01	14	protein metabolism;other metabolic processes	nucleus	nucleic acid binding activity;other molecular function	Pf00281, Pf00673	825039; 827607; 834617	RPL11B; RPL11C; RPL11D	ath:AT3G58700; ath:AT4G18730; ath:AT5G45775; NP_568649.2; P42794; P42796; Q42195; Q8LD47; Q9LXT1	AT3G58700; AT4G18730; AT5G45775		0	0		7.01412e+07	1.19144e+08	6.79689e+07	8.99186e+07	9.9181e+07	8.76128e+07	7.69585e+07	1.66492e+06	7.75206e+07	6.03838e+07	8.54362e+07		0.582216	1.17613	0.352128	1.26509	0.51617	0.713867	0.737964	1.07564	0.336007
	FALSE	High	Master Protein	NP_177929.1	Glycosyl hydrolase family protein [Arabidopsis thaliana]	0	88.792	34	20	167	20	767	83.8	8.03	278.03	20	other metabolic processes		other molecular function	Pf00933, Pf01915, Pf14310	844141	BXL7	ath:AT1G78060; NP_177929.1; Q8VZG5; Q9SGZ5	AT1G78060		0	0		1.34055e+08	1.84475e+08	1.72958e+08	1.87926e+08	5.04283e+08	3.47565e+08	2.73241e+08	7.88915e+06	1.45858e+08	3.70527e+07	9.59341e+07		0.132323	2.46385	0.0812186	5.21242	0.435119	2.1405	0.180337	2.11556	0.807291
	FALSE	High	Master Protein	NP_187845.1	Nascent polypeptide-associated complex (NAC), alpha subunit family protein [Arabidopsis thaliana]	0	88.777	58	9	276	5	203	22	4.48	855.86	9	transport	translational apparatus;other cell component	other molecular function	Pf01849, Pf19026	820418		ath:AT3G12390; NP_187845.1; Q9LHG9	AT3G12390		0	5		4.07825e+07	2.57004e+07	3.05416e+07	2.71391e+07	3.07158e+07	1.91685e+07	2.04494e+07	1.78298e+07	2.92381e+07	2.43503e+07	3.15432e+07		0.499022	1.15725	0.682658	0.918693	0.365968	0.805309	0.304065	0.793855	0.159818
	FALSE	High	Master Protein	NP_197478.1	tubulin alpha-3 [Arabidopsis thaliana]	0	88.75	46	13	226	6	450	49.6	5.1	600.48	13	cell organization and biogenesis;other biological processes	cytoskeleton;other cell component	cytoskeletal activity;other molecular function	Pf00091, Pf03953	832097; 832098	TUBA3	ath:AT5G19770; ath:AT5G19780; NP_197478.1; P20363; Q56WH1	AT5G19770; AT5G19780		0	8		2.32999e+07	4.13768e+07	2.68744e+07	2.36643e+07	2.34691e+07	1.82355e+07	2.85457e+07	2.48704e+07	1.95609e+07	1.46282e+07	2.00884e+07		0.130097	1.75806	0.315176	1.25528	0.176848	1.40139	0.250882	0.714015	0.389198
	FALSE	High	Master Protein	NP_565708.1	hypothetical protein AT2G30930 [Arabidopsis thaliana]	0	88.618	54	10	176	10	164	16.9	5.03	518.65	10					817644		ath:AT2G30930; NP_565708.1; O80858	AT2G30930		0	0		8.79351e+06	2.01435e+07	1.50955e+07	2.32979e+07	2.16403e+07	1.31652e+07	1.45059e+07	2.42719e+07	2.43455e+07	1.14765e+07	1.3759e+07		0.603776	1.16324	0.155471	1.53497	0.112414	1.66758	0.360177	1.31956	0.241464
	FALSE	High	Master Protein	NP_193416.1	Hyaluronan / mRNA binding family [Arabidopsis thaliana]	0	88.601	29	12	174	10	355	37.4	8.06	319.56	12	stress response;signal transduction;other biological processes	other cell component	nucleic acid binding activity	Pf04774, Pf09598	827389	RGGA	A8MQG3; A8MQJ5; ath:AT4G16830; NP_193416.1; O23523	AT4G16830		0	0		833721	557629	1.03216e+06	1.69831e+06	1.37229e+06	4.91965e+06	4.7848e+06	3.35769e+06	1.89296e+06	8.65508e+06	8.92645e+06		7.51684e-05	0.0918962	0.0309677	0.302979	0.0204814	0.38053	0.241691	3.29697	0.0896056
	FALSE	High	Master Protein	NP_200633.1	YCF54 [Arabidopsis thaliana]	0	88.569	57	11	272	11	211	24.1	8.1	765.31	11	other metabolic processes		other molecular function	Pf10674	835937	EMB3143	ath:AT5G58250; NP_200633.1; Q9LVM3	AT5G58250		0	0		4.46526e+07	6.81385e+07	5.22147e+07	4.8138e+07	4.68131e+07	2.23399e+07	5.79024e+07	1.03694e+08	6.54047e+07	3.99915e+07	4.19179e+07		0.177407	1.34299	0.845792	0.95464	0.133468	1.84758	0.219872	0.71083	0.284347
	FALSE	High	Master Protein	NP_197716.1	Succinyl-CoA ligase, alpha subunit [Arabidopsis thaliana]	0	88.45	44	12	145	3	341	35.3	8.57	299.46	12	other metabolic processes	other cell component	other molecular function	Pf00549, Pf02629	832389		ath:AT5G23250; NP_197716.1; O82661; P53586; Q8LAD2; Q9FMX5	AT5G23250		0	0		1.36815e+06	1.51645e+06	1.3191e+06	1.45114e+06	1.23519e+06	354146	2.31361e+06	2.87517e+06	2.51e+06	1.19393e+06	1.24023e+06		0.0768824	1.15131	0.605984	0.832726	0.0132339	2.10854	0.367124	0.723285	0.0117561
	FALSE	High	Master Protein	NP_180715.1	glutathione peroxidase 2 [Arabidopsis thaliana]	0	88.36	69	16	213	14	169	18.9	5.72	474.51	16	stress response;other biological processes	cytosol;nucleus	other molecular function	Pf00255	817715	GPX2	ath:AT2G31570; NP_180715.1; O04922	AT2G31570		0	1		1.36287e+07	2.48106e+07	1.94648e+07	1.60116e+07	9.18488e+06	1.81163e+07	1.73051e+07	3.11386e+07	3.70462e+07	2.16821e+07	3.02272e+07		0.333801	0.743658	0.163271	0.556263	0.748871	1.09794	0.313813	0.748009	0.259366
	FALSE	High	Master Protein	NP_001318983.1	Glycine cleavage T-protein family [Arabidopsis thaliana]	0	88.308	37	16	158	16	423	46.3	8.75	362.55	16	other metabolic processes	mitochondrion	other molecular function	Pf01571, Pf08669	837733		A0A2H1ZEA9; NP_001318983.1	AT1G11860		0	0		9.07725e+06	1.83183e+07	1.3106e+07	1.16139e+07	2.13643e+07	1.09301e+07	168419	1.37363e+07	1.10906e+07	1.09735e+07	7.57452e+06		0.275323	1.45573	0.257041	1.57818	0.849124	0.898401	0.805502	1.08412	0.363693
	FALSE	High	Master Protein	NP_191264.1	cystathionine beta-lyase [Arabidopsis thaliana]	0	88.255	54	18	211	18	464	50.4	7.36	453.33	18	other metabolic processes	other cell component	other molecular function	Pf01053	824872		ath:AT3G57050; NP_191264.1; P53780; Q8VZL8	AT3G57050		0	0		2.65787e+07	1.60274e+07	2.18791e+07	2.59891e+07	1.57383e+07	2.00174e+07	1.90089e+07	1.03284e+07	2.15604e+07	2.25523e+07	2.05099e+07		0.991926	0.998327	0.786507	0.9559	0.310953	0.787972	0.840715	0.957502	0.378215
	FALSE	High	Master Protein	NP_193405.1	Ribosomal protein L23/L15e family protein [Arabidopsis thaliana]	0	88.219	50	13	328	13	204	24.2	11.44	914.17	13	protein metabolism;other metabolic processes	translational apparatus	nucleic acid binding activity;other molecular function	Pf00827	827375	RPL15A	ath:AT4G16720; NP_193405.1; O23515	AT4G16720		0	0		1.17734e+08	1.07138e+08	7.40825e+07	6.81562e+07	1.04629e+08	8.81049e+07	8.24184e+07	2.72172e+07	8.86937e+07	1.0669e+08	1.18311e+08		0.444874	0.88579	0.128147	0.773007	0.132261	0.587641	0.495231	0.872676	0.236883
	FALSE	High	Master Protein	NP_197771.1	MD-2-related lipid recognition domain-containing protein [Arabidopsis thaliana]	0	88.218	46	8	391	7	164	17.9	4.68	1104.73	8	stress response;transport	ER/Golgi;other cytoplasmic organelle;other cell component	other molecular function	Pf02221	832447	ML3	ath:AT5G23820; NP_197771.1; Q9FF98	AT5G23820		0	1		2.24156e+08	1.48289e+08	1.44868e+08	1.95042e+08	1.86332e+08	9.76548e+07	1.05313e+08	1.50842e+08	1.40073e+08	1.55352e+08	1.69171e+08		0.736623	1.06271	0.942152	0.984066	0.151527	0.813968	0.76876	0.925994	0.260869
	FALSE	High	Master Protein	NP_175757.1	Chalcone-flavanone isomerase family protein [Arabidopsis thaliana]	0	87.615	44	14	214	14	287	30.7	8.41	365.15	14	other metabolic processes	other cell component	other molecular function	Pf02431	841787	FAP3	ath:AT1G53520; NP_175757.1; Q8LFP0; Q9C8L2; Q9LPG8	AT1G53520		0	0		1.80776e+07	1.73835e+07	1.52227e+07	2.28855e+07	1.14125e+07	1.1693e+07	1.33577e+07	2.35083e+07	2.13614e+07	2.03608e+07	2.34513e+07		0.131289	0.77123	0.220031	0.699821	0.525732	0.886016	0.722247	0.907409	0.505306
	FALSE	High	Master Protein	NP_563991.1	nuclear protein [Arabidopsis thaliana]	0	87.393	59	16	172	16	313	34.1	6.79	431.27	16					838178		ath:AT1G16080; NP_563991.1; Q9S9M7	AT1G16080		0	0		1.96121e+07	1.85304e+07	1.88646e+07	2.02779e+06	8.97763e+06	3.18739e+06	8.34148e+06	6.01355e+06	8.2881e+06	1.77993e+07	1.35094e+07		0.358279	1.21387	0.0444358	0.302213	0.132227	0.482148	0.0200622	0.248966	0.00146744
	FALSE	High	Master Protein	NP_001319530.1	cystatin B [Arabidopsis thaliana]	0	87.331	89	13	313	12	158	17.5	5.57	751.63	13	other biological processes		enzyme regulator activity	Pf16845	820428	CYSB	A0A2H1ZEH9; NP_001319530.1	AT3G12490		0	1		2.90512e+07	4.17438e+07	3.56827e+07	4.93571e+07	3.77332e+07	3.20307e+07	5.34221e+07	7.47518e+07	5.66957e+07	2.18865e+07	3.04276e+07		0.219168	1.3569	0.136936	1.51802	0.0208562	2.35589	0.542354	1.11874	0.0386179
	FALSE	High	Master Protein	NP_683568.1	Legume lectin family protein [Arabidopsis thaliana]	0	87.093	50	11	220	8	271	29.7	8.87	576.73	11	stress response;signal transduction;other biological processes		other molecular function	Pf00139	820768	LEC	ath:AT3G15356; NP_683568.1; Q39205; Q8L715; Q9LJR2	AT3G15356		0	3		1.72536e+07	2.67597e+07	2.28206e+07	6.68753e+07	2.45572e+07	2.86964e+07	3.00273e+07	1.80056e+07	3.45228e+07	1.87699e+07	1.94639e+07		0.370231	1.16535	0.260447	2.09463	0.230041	1.43949	0.316899	1.79743	0.41922
	FALSE	High	Master Protein	NP_186857.1	Ribosomal protein S19e family protein [Arabidopsis thaliana]	0	87.039	69	16	261	8	143	15.8	10.08	545.12	16	cell organization and biogenesis;protein metabolism;other metabolic processes	translational apparatus	nucleic acid binding activity;other molecular function	Pf01090	821120	RPS19A	ath:AT3G02080; NP_186857.1; Q9SGA6	AT3G02080		0	7		2.27147e+07	4.89025e+07	2.76378e+07	4.63816e+07	4.08146e+07	4.39097e+07	2.52927e+07	1.00507e+08	3.73824e+07	6.14094e+07	6.22865e+07		0.0695326	0.534941	0.00516216	0.706603	0.779555	0.87948	0.316259	1.3209	0.463358
	FALSE	High	Master Protein	NP_194482.1	early nodulin-like protein 2 [Arabidopsis thaliana]	0	86.816	28	14	202	14	349	35	9.32	398.85	14	other metabolic processes		other molecular function	Pf02298	828861	ENODL2	ath:AT4G27520; NP_194482.1; Q5PNT5; Q8LBE5; Q9T076	AT4G27520		0	0		5.24695e+07	5.44722e+07	4.61134e+07	1.12583e+07	3.73899e+07	2.76e+07	4.93968e+07	8.48075e+06	4.03008e+07	5.76469e+07	4.83165e+07		0.754284	0.962943	0.0551303	0.479714	0.241011	0.617687	0.0662895	0.498175	0.276265
	FALSE	High	Master Protein	NP_568698.1	Lactoylglutathione lyase / glyoxalase I family protein [Arabidopsis thaliana]	0	86.718	61	11	186	11	166	17.5	4.88	497.44	11					834903		ath:AT5G48480; NP_568698.1; Q9LV66	AT5G48480		0	0		3.34875e+07	2.25694e+07	2.77206e+07	2.92632e+07	5.24137e+06	1.75854e+07	4.55877e+07	1.69983e+07	1.30922e+07	2.1024e+07	2.27223e+07		0.189369	1.27672	0.583126	0.793819	0.774861	1.15329	0.265933	0.621765	0.821275
	FALSE	High	Master Protein	NP_181837.1	Aconitase/3-isopropylmalate dehydratase protein [Arabidopsis thaliana]	0	86.642	50	12	198	10	251	26.8	6.77	475.54	12	cell organization and biogenesis;other metabolic processes;developmental processes	other cell component	other molecular function	Pf00694	818911	SSU1	ath:AT2G43090; NP_181837.1; Q9ZW85	AT2G43090		0	2		2.31142e+07	2.497e+07	2.05046e+07	2.60228e+07	2.52403e+07	2.31607e+07	2.57651e+07	1.43295e+07	2.69242e+07	2.9425e+07	3.38542e+07		0.0946698	0.722605	0.163514	0.784079	0.13991	0.706064	0.287913	1.08507	0.910946
	FALSE	High	Master Protein	NP_198663.1	Rad23 UV excision repair protein family [Arabidopsis thaliana]	0	86.637	46	14	195	11	378	40	4.64	388.7	14	protein metabolism;DNA metabolism;other metabolic processes;stress response	nucleus;other cell component	nucleic acid binding activity;other molecular function	Pf00240, Pf00627, Pf09280	833835	RAD23D	ath:AT5G38470; NP_198663.1; Q84L30; Q94C35; Q9FF16	AT5G38470		0	3		5.11859e+07	1.18608e+07	1.90622e+07	3.47059e+06	4.72786e+06	6.56605e+06	7.68765e+06	6.86999e+06	9.07225e+06	6.45908e+07	6.2023e+07		0.0953634	0.432333	0.000758492	0.0777403	0.00298222	0.12442	0.203851	0.179816	0.247942
	FALSE	High	Master Protein	NP_196775.1	cystatin-1 [Arabidopsis thaliana]	0	86.549	90	10	189	9	101	11.2	5.22	615.12	10	stress response;other biological processes		enzyme regulator activity	Pf16845	831087	CYS1	ath:AT5G12140; NP_196775.1; O48589; Q945Q1	AT5G12140		0	0		2.46386e+07	3.61512e+07	2.0562e+07	9.63512e+06	2.35808e+07	2.52554e+07	3.54971e+07	4.08505e+07	2.3517e+07	3.03942e+07	2.83217e+07		0.681857	0.923676	0.180277	0.663889	0.525524	1.13387	0.325308	0.718747	0.424029
	FALSE	High	Master Protein	NP_851024.1	transducin family protein / WD-40 repeat family protein [Arabidopsis thaliana]	0	86.487	27	17	162	17	1104	119.8	5.14	377.9	17	cell organization and biogenesis;transport	other membranes;ER/Golgi	other molecular function	Pf00400, Pf12931	825521	SEC31B	ath:AT3G63460; NP_851024.1; Q8L611; Q9LY69	AT3G63460		0	0		1.37504e+07	1.162e+07	5.67635e+06	4.54283e+06	2.77281e+06	745203	2.64209e+06	9.99898e+06	9.34599e+06	1.28028e+07	1.01287e+07		0.714074	0.902594	0.0277183	0.234346	0.226768	0.63921	0.0688365	0.259636	0.421012
	FALSE	High	Master Protein	NP_181831.1	Ribosomal protein L3 family protein [Arabidopsis thaliana]	0	86.455	57	16	124	16	271	29.3	10.43	245.67	16	protein metabolism;other metabolic processes	translational apparatus;other cell component	nucleic acid binding activity;other molecular function	Pf00297	818905	RPL3A	ath:AT2G43030; NP_181831.1; Q8LEQ9; Q9SKX4	AT2G43030		0	0		1.95313e+07	1.5634e+07	2.10412e+07	8.14826e+06	5.14661e+06	2.4713e+06	1.28545e+07	1.39489e+07	6.85251e+06	2.93053e+07	1.90738e+07		0.470909	0.774527	0.140869	0.217259	0.199082	0.46378	0.00422487	0.280505	0.056554
	FALSE	High	Master Protein	NP_176814.1	calmodulin 4 [Arabidopsis thaliana]	0	86.41	97	10	82	5	149	16.9	4.27	226.7	10		plasma membrane;other membranes;other cell component	enzyme regulator activity;other molecular function	Pf13499	833756; 842959	CAM1	ath:AT1G66410; ath:AT5G37780; NP_176814.1; P0DH95; P25854; Q03510; Q9FJ05	AT1G66410; AT5G37780		0	5		1.21231e+07	1.27967e+07	4.61446e+06	1.58641e+07	1.25051e+07	9.85808e+06	9.67898e+06	2.9054e+06	1.29066e+07	6.18759e+06	1.05207e+07		0.691517	1.17843	0.241773	1.52528	0.971308	1.0171	0.416427	1.29434	0.750022
	FALSE	High	Master Protein	NP_566569.1	heat stable protein 1 [Arabidopsis thaliana]	0	86.333	100	12	242	12	109	12.2	5.68	670.78	12	cell adhesion;stress response		other molecular function	Pf07876	820980	HS1	ath:AT3G17210; NP_566569.1; Q0WKU8; Q8LCB1; Q9LUV2	AT3G17210		0	0		2.54121e+07	2.49279e+07	2.09995e+07	2.27702e+07	3.26186e+07	1.14147e+07	2.93322e+07	4.52337e+07	3.6105e+07	2.48209e+07	3.4832e+07		0.43075	0.797273	0.411128	0.74658	0.388613	1.23683	0.830369	0.936416	0.0939139
	FALSE	High	Master Protein	NP_197117.1	Ribosomal protein S7e family protein [Arabidopsis thaliana]	0	86.235	73	17	235	13	190	22	9.74	495.75	17	protein metabolism;RNA metabolism OR transcription;other metabolic processes;other biological processes	translational apparatus;other cell component	nucleic acid binding activity;other molecular function	Pf01251	831470	RPS7C	ath:AT5G16130; NP_197117.1; Q8LD03; Q9LF15	AT5G16130		0	4		4.35067e+07	7.38862e+07	4.62616e+07	5.62769e+07	9.83878e+07	6.27452e+07	5.72567e+07	1.90665e+08	5.81468e+07	4.34806e+07	4.89502e+07		0.485098	1.18037	0.178567	1.56809	0.334919	2.20755	0.338038	1.32847	0.396953
	FALSE	High	Master Protein	NP_171974.1	tubulin alpha-4 chain [Arabidopsis thaliana]	0	86.104	47	13	165	6	450	49.5	5.06	488.99	13	cell cycle OR cell proliferation;cell organization and biogenesis	cytoskeleton;other cell component	cytoskeletal activity;other molecular function	Pf00091, Pf03953	839405; 841425	TUBA2	ath:AT1G04820; ath:AT1G50010; B9DGT7; NP_171974.1; P29510	AT1G04820; AT1G50010		0	0		1.10304e+07	1.72245e+07	1.689e+07	1.62097e+07	9.18872e+06	2.78252e+07	1.42845e+07	2.37014e+07	2.12824e+07	4.88277e+06	1.13514e+07		0.22502	1.8539	0.227443	2.18566	0.0929652	2.43388	0.679022	1.17895	0.253036
	FALSE	High	Master Protein	NP_187317.1	ATP-citrate lyase B-1 [Arabidopsis thaliana]	0	85.995	40	17	124	5	608	65.8	7.81	256.78	17	other metabolic processes	other cell component	other molecular function	Pf00285, Pf00549	819845	ACLB-1	ath:AT3G06650; NP_187317.1; Q9C522	AT3G06650		0	12		1.00632e+07	1.23827e+07	1.15854e+07	1.01977e+07	8.56936e+06	1.19639e+07	5.4651e+06	1.24244e+06	1.94414e+07	8.42121e+06	1.13138e+07		0.482725	1.14961	0.850172	1.03812	0.856324	0.883335	0.414617	0.903022	0.680885
	FALSE	High	Master Protein	NP_198853.1	Glutaredoxin family protein [Arabidopsis thaliana]	0	85.862	83	10	278	10	111	11.7	7.24	700.5	10	stress response	other cell component	other molecular function	Pf00462	834035	GRXC2	ath:AT5G40370; NP_198853.1; Q9FNE2	AT5G40370		0	0		7.14876e+07	6.23223e+07	4.55147e+07	3.34983e+07	4.06518e+07	3.1811e+07	2.8623e+07	6.43653e+07	3.84599e+07	4.99303e+07	5.17582e+07		0.361027	1.17565	0.0209571	0.694678	0.577875	0.861771	0.0711512	0.59089	0.296419
	FALSE	High	Master Protein	NP_200333.2	trigger factor type chaperone family protein [Arabidopsis thaliana]	0	85.861	41	21	159	21	547	61.7	5.33	282.01	21	transport;other biological processes		translation activity;nucleic acid binding activity;other molecular function	Pf05697, Pf05698	835615	TIG	ath:AT5G55220; NP_200333.2; Q56WB5; Q8S9L5; Q9FLP1	AT5G55220		0	0		1.15151e+07	1.99588e+07	1.65237e+07	3.56297e+06	5.7571e+06	4.43094e+06	1.1841e+07	8.30725e+06	1.05103e+07	1.10075e+07	1.04541e+07		0.163109	1.49096	0.00496482	0.42715	0.673926	0.952351	0.036081	0.286494	0.128555
	FALSE	High	Master Protein	NP_567755.1	PLC-like phosphodiesterase family protein [Arabidopsis thaliana]	0	85.64	26	15	253	14	759	82.5	5.54	432.66	15	cell organization and biogenesis;other metabolic processes;developmental processes;other biological processes	plasma membrane;other membranes	other molecular function	Pf03009	828776	GDPDL3	ath:AT4G26690; NP_567755.1; Q93ZT1; Q9SZ11	AT4G26690		0	1		2.74018e+07	2.43908e+07	2.28105e+07	3.26076e+07	3.0403e+07	3.25566e+07	2.83217e+07	3.88333e+07	3.31601e+07	1.78622e+07	2.05885e+07		0.0704057	1.29349	0.0277431	1.65697	0.0296979	1.73929	0.0186865	1.28101	0.0891269
	FALSE	High	Master Protein	NP_974437.1	phosphoribosylformylglycinamidine cyclo-ligase, chloroplast / phosphoribosyl-aminoimidazole synthetase / AIR synthase (PUR5) [Arabidopsis thaliana]	0	85.591	49	13	148	13	389	41.5	5.52	427.12	13	other metabolic processes	cytosol	other molecular function	Pf00586, Pf02769	824667	PUR5	ath:AT3G55010; NP_974437.1; Q05728; Q9M2W5; Q9SV49	AT3G55010		0	0		2.68386e+07	1.85135e+07	1.46355e+07	9.88119e+06	8.76751e+06	4.57333e+06	1.44006e+07	2.58743e+07	1.24233e+07	1.86586e+07	2.02211e+07		0.892821	1.0286	0.00959083	0.398187	0.700921	0.903614	0.0588661	0.387114	0.68338
	FALSE	High	Master Protein	NP_172325.2	chloroplastic NIFS-like cysteine desulfurase [Arabidopsis thaliana]	0	85.374	50	16	182	16	463	50.5	6.71	339.97	16	cell organization and biogenesis;protein metabolism;other metabolic processes;other biological processes	other cell component	other molecular function	Pf00266	837370	NFS2	ath:AT1G08490; NP_172325.2; Q93WX6; Q9SJE3	AT1G08490		0	0		1.85929e+07	1.42628e+07	2.545e+07	1.13123e+07	1.11473e+07	7.24857e+06	2.07196e+07	2.67438e+07	2.42894e+07	2.29884e+07	1.95912e+07		0.650442	0.91289	0.0280048	0.46514	0.367375	1.12343	0.0838467	0.509525	0.310425
	FALSE	High	Master Protein	NP_001326565.1	alpha-L-arabinofuranosidase 1 [Arabidopsis thaliana]	0	85.235	28	15	152	15	697	77.3	5.77	267.54	15	other metabolic processes		other molecular function	Pf06964	820243	ASD1	A0A1I9LPN8; NP_001326565.1	AT3G10740		0	0		1.15035e+07	4.14052e+06	7.35887e+06	7.72579e+06	1.29914e+07	5.17454e+06	4.36889e+06	8.778e+06	8.96364e+06	1.32653e+07	1.55819e+07		0.0725973	0.531604	0.11696	0.598365	0.0342312	0.510981	0.774249	1.12558	0.915242
	FALSE	High	Master Protein	NP_851056.1	histone deacetylase 2B [Arabidopsis thaliana]	0	85.174	53	13	250	13	306	32.3	4.79	482.33	13	cell organization and biogenesis;developmental processes;other biological processes	nucleus	other molecular function	Pf17800	832328	HDT2	ath:AT5G22650; NP_851056.1; O49209; Q56WH4; Q9FNJ6	AT5G22650		0	0		9.99997e+06	1.2136e+07	1.35179e+07	1.54266e+07	1.83029e+07	9.17908e+06	1.6503e+07	3.20232e+07	3.35546e+07	7.10153e+06	1.83501e+07		0.905827	0.933899	0.831109	1.12392	0.172041	2.14998	0.47222	1.20347	0.100031
	FALSE	High	Master Protein	NP_173085.1	Aldolase-type TIM barrel family protein [Arabidopsis thaliana]	0	85.123	43	14	145	14	502	54	6.48	299.67	14	other metabolic processes	other cell component	other molecular function	Pf00478	838204		ath:AT1G16350; NP_173085.1; Q9SA34	AT1G16350		0	0		2.28696e+07	1.8591e+07	1.21682e+07	3.34477e+06	3.32442e+06	2.82717e+06	2.54526e+06	5.16178e+06	8.21464e+06	1.88324e+07	1.63024e+07		0.933384	1.01758	0.0519452	0.180189	0.00981195	0.302106	0.0415389	0.177076	0.0367856
	FALSE	High	Master Protein	NP_186936.1	Inositol monophosphatase family protein [Arabidopsis thaliana]	0	85.083	44	9	233	9	271	29.1	5.38	548.3	9	other metabolic processes;stress response;signal transduction		other molecular function	Pf00459	821206	VTC4	ath:AT3G02870; NP_186936.1; Q8LE95; Q9M8S8	AT3G02870		0	0		3.35469e+07	4.39827e+07	6.80942e+07	4.49317e+07	6.96373e+07	8.46659e+07	1.03404e+08	8.50524e+07	6.73347e+07	4.20413e+07	3.5251e+07		0.441092	1.25604	0.130305	1.71846	0.0368178	2.20626	0.312802	1.36815	0.0656763
	FALSE	High	Master Protein	NP_563907.1	CLP protease proteolytic subunit 2 [Arabidopsis thaliana]	0	85.044	58	14	203	14	279	31.2	9.14	405.85	14	cell organization and biogenesis;protein metabolism;other metabolic processes	other cell component	other molecular function	Pf00574	837797	CLPR2	ath:AT1G12410; NP_563907.1; Q93ZD4; Q9XJ36	AT1G12410		0	0		2.61163e+07	2.42037e+07	1.82736e+07	2.79016e+07	2.22892e+07	3.14033e+07	2.5975e+07	1.51045e+07	2.88606e+07	3.15415e+07	3.39756e+07		0.0376905	0.697972	0.163448	0.830256	0.144969	0.711672	0.290369	1.18953	0.931243
	FALSE	High	Master Protein	NP_180917.1	NAD(P)-binding Rossmann-fold superfamily protein [Arabidopsis thaliana]	0	84.931	64	18	135	18	321	35.9	6.92	224.3	18	stress response;other biological processes		other molecular function	Pf01370	817925	CRL1	ath:AT2G33590; NP_180917.1; O22809	AT2G33590		0	0		5.16612e+06	1.63791e+07	1.30408e+07	1.29019e+07	8.66765e+06	4.99913e+06	3.94217e+07	1.7782e+07	9.82702e+06	2.97877e+07	2.27707e+07		0.0677062	0.438699	0.0601489	0.337005	0.711331	0.850236	0.548121	0.768192	0.348151
	FALSE	High	Master Protein	NP_173743.1	Ribosomal protein L18e/L15 superfamily protein [Arabidopsis thaliana]	0	84.831	47	9	317	1	146	16.3	10.51	770.06	9	protein metabolism;other metabolic processes;developmental processes		nucleic acid binding activity;other molecular function	Pf00828	838938	RPL27AB	ath:AT1G23290; NP_173743.1; Q9LR33	AT1G23290		0	8		9.18434e+07	1.50867e+08	8.80907e+07	1.44798e+08	1.27137e+08	1.43481e+08	1.08825e+08	7.38858e+07	1.43148e+08	1.54783e+08	1.72507e+08		0.106944	0.67382	0.150391	0.846175	0.0973067	0.663754	0.297834	1.25579	0.956702
	FALSE	High	Master Protein	NP_564121.1	catalase 1 [Arabidopsis thaliana]	0	84.686	26	12	309	3	492	56.7	7.42	810.97	12	other metabolic processes;stress response;other biological processes	plasma membrane;other membranes;other cell component	other molecular function	Pf00199, Pf06628	838652	CAT1	ath:AT1G20630; NP_564121.1; O22529; Q96528; Q9LDS9	AT1G20630		0	0		564764	774630	1.40203e+06	1.09601e+06	1.00429e+06	327114	952246	4.67093e+06	1.79007e+06	863904	989571		0.964316	0.986047	0.680202	0.873104	0.303728	2.66643	0.779419	0.885458	0.299288
	FALSE	High	Master Protein	NP_974305.1	Ribosomal protein L30/L7 family protein [Arabidopsis thaliana]	0	84.628	54	14	269	1	244	28.4	9.95	530.41	14	RNA metabolism OR transcription;other metabolic processes	translational apparatus	nucleic acid binding activity;other molecular function	Pf00327, Pf08079	820560	RPL7D	ath:AT3G13580; NP_974305.1; Q9LHP1	AT3G13580		0	0		3.69667e+07	3.44618e+07	3.07698e+07	5.31651e+07	4.40634e+07	9.55719e+07	4.78419e+07	920892	4.50453e+07	2.09327e+07	1.97613e+07		0.0111046	1.67426	0.109349	3.15853	0.546985	1.5368	0.196033	1.88653	0.871419
	FALSE	High	Master Protein	NP_194341.1	nucleosome assembly protein1;1 [Arabidopsis thaliana]	0	84.547	45	14	166	13	372	43	4.5	369.37	14	cell cycle OR cell proliferation;cell organization and biogenesis;DNA metabolism;other metabolic processes;stress response;other biological processes	nucleus;other cell component	other molecular function	Pf00956	828717	NAP1;1	ath:AT4G26110; NP_194341.1; Q38809; Q9SZI2	AT4G26110		0	1		3.19473e+07	1.78809e+07	2.45984e+07	2.00044e+07	6.94144e+06	3.06073e+06	1.72367e+07	6.14604e+06	2.16817e+07	1.81993e+07	2.1114e+07		0.334653	1.26211	0.194618	0.508846	0.425728	0.764194	0.0897643	0.40317	0.187956
	FALSE	High	Master Protein	NP_851214.1	lactate/malate dehydrogenase family protein [Arabidopsis thaliana]	0	84.471	44	13	155	13	443	48.3	6.16	345.88	13	other metabolic processes;other biological processes	other cell component	other molecular function	Pf00056, Pf02866	835945		ath:AT5G58330; NP_851214.1; Q8H1E2; Q8LCQ9; Q8VXZ3; Q9LVL7	AT5G58330		0	0		5.04983e+06	8.18391e+06	7.09696e+06	8.05797e+06	3.25431e+07	7.52259e+06	1.86205e+07	2.6516e+07	8.01598e+06	6.13759e+06	6.48961e+06		0.666565	1.07338	0.359727	2.54074	0.167037	2.80624	0.378216	2.36704	0.174765
	FALSE	High	Master Protein	NP_563945.2	Ribosomal protein L16p/L10e family protein [Arabidopsis thaliana]	0	84.431	65	17	257	8	220	24.9	10.49	566.68	17	cell organization and biogenesis;protein metabolism;other metabolic processes;stress response;other biological processes	translational apparatus;nucleus;other cell component	nucleic acid binding activity;other molecular function	Pf00252	837993	RPL10A	ath:AT1G14320; F4HUJ2; NP_563945.2; Q93VL0; Q93VT9	AT1G14320		0	10		4.01239e+07	5.68633e+07	3.13655e+07	8.31249e+07	6.32317e+07	5.33601e+07	3.60183e+07	9.0452e+07	5.82022e+07	5.08431e+07	7.20151e+07		0.286992	0.696481	0.73987	1.08372	0.995038	1.00209	0.109405	1.556	0.365245
	FALSE	High	Master Protein	NP_195447.1	maternal effect embryo arrest 59 [Arabidopsis thaliana]	0	84.267	83	13	122	13	173	18.8	4.68	252.38	13	developmental processes				829885	C7A10.60	ath:AT4G37300; NP_195447.1; O23157	AT4G37300		0	0		3.01073e+07	8.47977e+06	1.36951e+07	374731	566083	2.38523e+06	1.35037e+06	1.23466e+06	1.32799e+06	2.81765e+07	2.46956e+07		0.299685	0.659229	0.024306	0.0419382	0.0439369	0.0493394	0.127911	0.0636171	0.131804
	FALSE	High	Master Protein	NP_564560.1	CLP protease proteolytic subunit 1 [Arabidopsis thaliana]	0	83.724	39	14	119	14	387	42.6	8.63	262.59	14	cell organization and biogenesis;protein metabolism;RNA metabolism OR transcription;other metabolic processes	other cell component	nucleic acid binding activity;other molecular function	Pf00574	841420	CLPR1	ath:AT1G49970; NP_564560.1; Q9XJ35	AT1G49970		0	0		6.52277e+06	1.80337e+07	1.17251e+07	1.45858e+07	1.79231e+07	8.52501e+06	1.4212e+07	2.67716e+07	1.907e+07	8.98852e+06	1.17061e+07		0.665299	1.16879	0.363112	1.32189	0.106465	1.93459	0.73291	1.13098	0.184894
	FALSE	High	Master Protein	NP_177837.1	alcohol dehydrogenase 1 [Arabidopsis thaliana]	0	83.682	54	17	233	17	379	41.2	6.24	565.53	17	other metabolic processes;stress response;other biological processes		other molecular function	Pf00107, Pf08240	844047	ADH1	ath:AT1G77120; NP_177837.1; O04080; O04713; O04717; O04868; O23821; P06525; Q8LA61; Q94AY6; Q9CAZ2; Q9CAZ3; Q9SX08	AT1G77120		0	0		1.87162e+07	2.20896e+07	1.71877e+07	766169	1.01651e+07	6.28293e+06	1.41243e+07	1.19034e+07	2.1455e+07	1.87034e+07	2.78597e+07		0.541944	0.830323	0.0985278	0.246465	0.314071	0.679834	0.0210662	0.29683	0.358561
	FALSE	High	Master Protein	NP_001326523.1	calmodulin 7 [Arabidopsis thaliana]	0	83.601	57	8	109	3	214	24.5	5.91	287.65	8			other molecular function	Pf13499	823492	CAM7	A0A1I9LPJ2; NP_001326523.1	AT3G43810		0	0		3.03231e+06	2.43976e+06	1.01985e+06	2.85341e+06	1.03662e+06	870272	804070	4.59358e+06	2.30209e+06	1.46906e+06	2.02686e+06		0.577057	1.238	0.833021	0.907783	0.538958	1.46833	0.544216	0.733266	0.768587
	FALSE	High	Master Protein	NP_181884.1	FKBP-like peptidyl-prolyl cis-trans isomerase family protein [Arabidopsis thaliana]	0	83.403	49	10	207	10	223	23.5	8.25	489.04	10		other cell component	other molecular function	Pf00254	818958	FKBP16-3	ath:AT2G43560; NP_181884.1; O22870; Q940C0	AT2G43560		0	0		2.40571e+07	4.2458e+07	3.82606e+07	4.64675e+07	4.23448e+07	4.49581e+07	4.70159e+07	3.36251e+07	5.5146e+07	3.14354e+07	2.91622e+07		0.495447	1.15269	0.0044509	1.47168	0.135851	1.49386	0.221093	1.27673	0.286189
	FALSE	High	Master Protein	NP_191056.2	PDI-like 1-3 [Arabidopsis thaliana]	0	83.371	37	18	217	18	579	64.2	4.83	452.21	18	stress response;other biological processes	cytosol;ER/Golgi	other molecular function	Pf00085, Pf13848	824661	PDIL1-3	ath:AT3G54960; B3H5N9; NP_191056.2; Q8VX13; Q9SV44	AT3G54960		0	0		1.38137e+07	1.80676e+07	1.6952e+07	1.75125e+07	1.13189e+07	1.57824e+07	1.63192e+07	1.72321e+07	1.83621e+07	1.25634e+07	1.7823e+07		0.756603	1.07139	0.929376	0.978812	0.566899	1.13896	0.568447	0.913594	0.520534
	FALSE	High	Master Protein	NP_851266.1	Phosphoglycerate mutase family protein [Arabidopsis thaliana]	0	83.263	61	13	172	13	282	31.6	6.34	362.19	13		other cell component	other molecular function	Pf00300	836567		ath:AT5G64460; NP_851266.1; Q9FGF0	AT5G64460		0	0		1.37084e+07	2.10892e+07	1.30506e+07	2.19078e+07	1.77314e+07	2.35978e+07	1.71038e+07	1.65934e+07	2.05073e+07	1.25571e+07	1.35615e+07		0.378923	1.2213	0.036206	1.6141	0.0421084	1.38355	0.184316	1.32162	0.514117
	FALSE	High	Master Protein	NP_001331216.1	Pyruvate kinase family protein [Arabidopsis thaliana]	0	83.107	36	13	165	6	510	55	6.65	341.88	13	other metabolic processes	other cell component	kinase activity;other molecular function	Pf00224, Pf02887	836488	MBK5.16	A0A178UF62; ath:AT5G63680; NP_001331216.1; Q9FFP6	AT5G63680		0	0		1.17012e+06	3.92301e+06	2.2332e+06	3.82654e+06	585359	165018		1.34419e+07	4.12924e+06	1.02939e+06	1.79586e+06		0.337708	1.72877	0.933277	1.08	0.357181	6.21932	0.554538	0.624722	0.398177
	FALSE	High	Master Protein	NP_173459.1	Cupredoxin superfamily protein [Arabidopsis thaliana]	0	83.031	43	4	245	4	167	17	5.2	1245.51	4	other metabolic processes;other biological processes	other membranes	other molecular function	Pf00127	838622	DRT112	ath:AT1G20340; NP_173459.1; P42699; Q6UB15; Q8LD06; Q9LN26	AT1G20340		0	0		3.9973e+08	5.74428e+08	4.17741e+08	1.0417e+09	1.30664e+08	5.02524e+08	6.86952e+08	2.12203e+07	6.8659e+08	1.91282e+08	3.37463e+08		0.15378	1.75497	0.383832	2.11178	0.467681	1.75858	0.757949	1.20331	0.997011
	FALSE	High	Master Protein	NP_199209.1	Nuclear transport factor 2 (NTF2) family protein with RNA binding (RRM-RBD-RNP motifs) domain-containing protein [Arabidopsis thaliana]	0	82.981	50	14	221	14	450	50.1	5.01	524.44	14		cytosol;other cell component	nucleic acid binding activity	Pf00076, Pf02136	834419	MRH10.6	ath:AT5G43960; NP_199209.1; Q9FND0	AT5G43960		0	0		1.86634e+07	1.14018e+07	1.28702e+07	1.60422e+07	1.31862e+07	1.11417e+07	1.29526e+07	2.91756e+07	1.00914e+07	2.24927e+07	2.40146e+07		0.0453977	0.615466	0.010417	0.578692	0.429204	0.748552	0.764307	0.940251	0.664453
	FALSE	High	Master Protein	NP_187143.1	Ribosomal protein S24e family protein [Arabidopsis thaliana]	0	82.613	56	11	269	5	133	15.4	10.7	640.65	11	protein metabolism;other metabolic processes	translational apparatus	nucleic acid binding activity;other molecular function	Pf01282	819652	RPS24A	ath:AT3G04920; NP_187143.1; Q9SS17	AT3G04920		0	6		1.03926e+08	1.5692e+08	1.1145e+08	1.05156e+08	1.90445e+08	1.06552e+08	1.16591e+08	1.10987e+08	1.53677e+08	5.63691e+07	7.55677e+07		0.0581466	1.88119	0.12714	2.03205	0.0340789	1.92645	0.779416	1.0802	0.895538
	FALSE	High	Master Protein	NP_180235.1	Plant heme oxygenase (decyclizing) family protein [Arabidopsis thaliana]	0	82.582	51	14	107	14	282	32.7	6.95	238.1	14	other metabolic processes;signal transduction;other biological processes	other cell component	other molecular function	Pf01126	817208	HO1	ath:AT2G26670; B3H4A6; NP_180235.1; O48782; Q7E9A5; Q9FPE3	AT2G26670		0	0		1.42972e+07	2.29961e+07	1.97951e+07	3.23146e+07	1.30258e+07	2.76663e+07	2.6108e+07	2.51136e+07	2.93935e+07	2.5241e+07	2.98249e+07		0.0939159	0.691153	0.649804	0.883871	0.829288	0.975984	0.469559	1.27884	0.0714249
	FALSE	High	Master Protein	NP_564101.1	tubulin beta-5 chain [Arabidopsis thaliana]	0	82.447	38	14	183	4	449	50.3	4.77	434.74	14	cell cycle OR cell proliferation;cell organization and biogenesis;other biological processes	cytoskeleton;other cell component	cytoskeletal activity;nucleic acid binding activity;other molecular function	Pf00091, Pf03953	838590	TUBB5	ath:AT1G20010; NP_564101.1; P29513	AT1G20010		0	3		1.32595e+06	1.31781e+06	2.16646e+06	7254.36	26189.7	27428.2	33410.7	2.74612e+06	1.41322e+06	848594	2.40065e+06		0.982929	0.986939	0.286797	0.0124895	0.851462	0.86025	0.0301436	0.0126548	0.823478
	FALSE	High	Master Protein	NP_566714.1	cupin family protein [Arabidopsis thaliana]	0	82.016	36	10	151	10	486	55	7.14	429.07	10	other biological processes			Pf00190	821835	PAP85	ath:AT3G22640; NP_566714.1; Q42160; Q42174; Q42222; Q42326; Q56WF0; Q9LUJ7	AT3G22640		0	0		1.05839e+07	1.06082e+07	1.64499e+07	1.57187e+07	5.98251e+06	9.56374e+06	1.8991e+07	2.32904e+07	1.40996e+07	6.43361e+06	1.00189e+07		0.207694	1.52528	0.560698	1.26687	0.0459012	2.28459	0.57499	0.830586	0.137213
	FALSE	High	Master Protein	NP_179318.1	homoserine kinase [Arabidopsis thaliana]	0	81.943	52	13	205	13	370	38.5	8.29	546.19	13	other metabolic processes;stress response;developmental processes;other biological processes	other cell component	kinase activity;other molecular function	Pf00288, Pf08544	816232	HSK	ath:AT2G17265; NP_179318.1; Q7FLV1; Q8L7R2; Q9XEE0	AT2G17265		0	0		1.45023e+07	1.87165e+07	1.31184e+07	1.66744e+07	8.34796e+06	2.35385e+06	1.12104e+07	2.15472e+07	1.50512e+07	1.2199e+07	1.21357e+07		0.190813	1.26944	0.540027	0.749991	0.337916	1.30975	0.264673	0.590803	0.89573
	FALSE	High	Master Protein	NP_001190879.1	N-terminal nucleophile aminohydrolases (Ntn hydrolases) superfamily protein [Arabidopsis thaliana]	0	81.935	60	11	290	11	233	25.1	5.55	708.58	11	protein metabolism;other metabolic processes	nucleus;other cell component	other molecular function	Pf00227	829257	PBA1	ath:AT4G31300; NP_001190879.1; O23716; Q8LD27	AT4G31300		0	0		3.87032e+07	2.94258e+07	2.54978e+07	1.69943e+07	9.48882e+06	1.19491e+07	1.55709e+07	2.66188e+07	1.87148e+07	6.0679e+07	6.52127e+07		0.0065565	0.495806	0.00112819	0.20352	0.00175831	0.322523	0.023916	0.410484	0.101836
	FALSE	High	Master Protein	NP_001031677.1	plasma-membrane associated cation-binding protein 1 [Arabidopsis thaliana]	0	81.742	58	9	156	9	226	24.7	4.96	498.76	9							NP_001031677.1			0	0		2.67281e+07	4.21419e+07	2.60665e+07	1.28055e+07	1.44189e+07	1.53482e+07	1.91037e+07	1.27427e+07	1.56664e+07	4.50467e+07	3.80455e+07		0.214995	0.761695	0.0701498	0.341569	0.0405392	0.381205	0.0770572	0.448433	0.0818005
	FALSE	High	Master Protein	NP_001190172.1	thylakoid lumenal protein (Mog1/PsbP/DUF1795-like photosystem II reaction center PsbP family protein), partial [Arabidopsis thaliana]	0	81.487	80	11	175	11	143	16.3	5.87	398.91	11							NP_001190172.1			0	0		1.13699e+07	1.82699e+07	1.54625e+07	8.20523e+06	1.40004e+07	9.53401e+06	1.11207e+07	2.45359e+07	9.70215e+06	1.63326e+07	1.87618e+07		0.363345	0.856779	0.0468966	0.602937	0.663185	0.861651	0.170834	0.703726	0.987867
	FALSE	High	Master Protein	NP_188188.1	Late embryogenesis abundant protein (LEA) family protein [Arabidopsis thaliana]	0	81.091	53	13	89	13	225	24.2	8.85	186.49	13					820810	LEA29	ath:AT3G15670; NP_188188.1; Q42172; Q96271; Q9LW12	AT3G15670		0	0		4.99941e+06	737014	7.29847e+06	585992	1.04495e+06	3.36135e+06	2.85649e+06	4.49591e+06	2.1176e+06	1.43523e+07	1.2786e+07		0.028951	0.320209	0.0025975	0.122638	0.00483675	0.232635	0.299308	0.382994	0.609187
	FALSE	High	Master Protein	NP_001077627.1	translation elongation factor EF1B/ribosomal protein S6 family protein [Arabidopsis thaliana]	0	81.052	56	13	263	8	260	28.8	4.74	493.06	13	cell organization and biogenesis;protein metabolism;other metabolic processes;other biological processes	plasma membrane;other membranes;cytosol;other cell component	nucleic acid binding activity	Pf00736	839903	eEF-1Bb1	A8MRC4; NP_001077627.1	AT1G30230		0	4		3.9039e+07	7.74215e+07	4.97559e+07	8.39403e+07	1.16865e+08	6.5701e+07	7.75488e+07	4.59403e+07	6.12596e+07	2.47616e+07	2.94756e+07		0.126746	2.04308	0.0510385	3.27582	0.0559865	2.27087	0.15558	1.60337	0.695559
	FALSE	High	Master Protein	NP_563692.1	FASCICLIN-like arabinoogalactan 9 [Arabidopsis thaliana]	0	80.984	24	5	349	4	247	26.1	8.88	865.57	5				Pf02469	839384	FLA9	ath:AT1G03870; NP_563692.1; Q8H794; Q9ZWA8	AT1G03870		0	0		4.26696e+07	5.2095e+07	4.50221e+07	3.87936e+07	3.87617e+07	6.57998e+07	6.32344e+07	1.17751e+08	7.12607e+07	4.71973e+07	4.64308e+07		0.945817	0.995334	0.924031	1.02074	0.159516	1.79609	0.909568	1.02553	0.154807
	FALSE	High	Master Protein	NP_564216.1	NAD(P)-binding Rossmann-fold superfamily protein [Arabidopsis thaliana]	0	80.714	50	14	157	14	319	33.5	9.41	354.03	14	other metabolic processes	mitochondrion;other cell component	other molecular function	Pf00106	839053		ath:AT1G24360; NP_564216.1; O04463; P33207; Q9FPJ6	AT1G24360		0	0		1.89243e+07	3.35198e+07	3.50104e+07	1.94292e+07	1.32082e+07	5.16081e+07	9.3901e+06	1.41483e+07	2.04317e+07	8.90525e+06	7.77153e+06		0.0541649	3.49606	0.23875	3.36778	0.183649	1.75774	0.939908	0.963306	0.0871031
	FALSE	High	Master Protein	NP_180517.1	proliferating cell nuclear antigen 2 [Arabidopsis thaliana]	0	80.482	53	12	164	4	264	29.2	4.72	454.79	12	DNA metabolism;other metabolic processes;stress response;other biological processes	nucleus	enzyme regulator activity;nucleic acid binding activity	Pf00705, Pf02747	817506	PCNA2	A0JQ96; ath:AT2G29570; NP_180517.1; Q9ZW35	AT2G29570		0	10		2.84565e+07	2.87571e+07	4.60223e+07	1.16977e+07	5.02824e+07	2.78002e+07	2.06762e+07	1.06325e+07	4.43365e+07	2.06631e+07	3.11787e+07		0.362087	1.32758	0.769244	1.15454	0.954305	0.972771	0.745504	0.869662	0.480709
	FALSE	High	Master Protein	NP_194630.1	Enoyl-CoA hydratase/isomerase family [Arabidopsis thaliana]	0	80.396	27	16	113	15	721	77.8	9.32	221.55	16	other metabolic processes;developmental processes	other cytoplasmic organelle	other molecular function	Pf00378, Pf00725, Pf02737	829022	AIM1	ath:AT4G29010; NP_194630.1; Q9ZPI6	AT4G29010		0	0		1.61076e+07	8.22024e+06	5.48352e+06	4.36773e+06	3.29176e+06	6.88424e+06	5.2219e+06	1.53438e+07	9.65504e+06	1.12133e+07	1.15226e+07		0.697369	0.874134	0.0237032	0.426455	0.701953	0.88614	0.246643	0.487859	0.976359
	FALSE	High	Master Protein	NP_188640.1	T-complex protein 1 alpha subunit [Arabidopsis thaliana]	0	80.199	49	18	118	18	545	59.2	6.3	221.56	18	other biological processes	cytosol	other molecular function	Pf00118	821544	CCT1	ath:AT3G20050; NP_188640.1; P28769; Q5E917; Q8H0U0; Q9LJZ6	AT3G20050		0	0		6.97245e+07	2.6925e+07	4.3467e+07	4.63507e+06	1.71371e+07	1.11417e+07	5.29306e+06	1.48148e+06	9.37618e+06	5.83324e+07	5.86232e+07		0.444515	0.798688	0.00566281	0.187615	0.00177229	0.0920619	0.0932476	0.234903	0.0756627
	FALSE	High	Master Protein	NP_195271.2	NADPH-dependent thioredoxin reductase B [Arabidopsis thaliana]	0	80.147	36	12	168	5	375	39.6	7.36	389.82	12	other metabolic processes;stress response;other biological processes	cytosol;mitochondrion	other molecular function	Pf07992	829698	NTR1	ath:AT4G35460; NP_195271.2; Q39243; Q84W20; Q9SVW9	AT4G35460		0	0		2.51862e+06	2.88848e+06	4.28417e+06	963202	4.09369e+06	8.1036e+06		2.0787e+06	8.09669e+06		1.34596e+06			2.40008		3.25925		3.77996	0.636618	1.35797	0.647375
	FALSE	High	Master Protein	NP_188447.1	TCP-1/cpn60 chaperonin family protein [Arabidopsis thaliana]	0	80.107	52	18	97	18	536	57.7	7.68	192.33	18	other biological processes	cytosol	other molecular function	Pf00118	821346	CCT4	ath:AT3G18190; NP_188447.1; Q8L994; Q9LV21	AT3G18190		0	0		5.42399e+06	1.58271e+06	3.61856e+06	1.22354e+07	1.92319e+06	1.68431e+06	2.66595e+06	3.84373e+06	6.45159e+06	5.86017e+06	5.97283e+06		0.165356	0.598623	0.871861	0.892583	0.289587	0.730233	0.673652	1.49106	0.647048
	FALSE	High	Master Protein	NP_179744.1	dehydrin LEA [Arabidopsis thaliana]	0	80.069	48	6	111	6	185	19.3	6.9	247.65	6	stress response;other biological processes		other molecular function	Pf00257	816688	LEA	ath:AT2G21490; NP_179744.1; Q42254; Q8L9Q5; Q96261	AT2G21490		0	0		204456	5.23331e+06	419715	2.68169e+06	754321	1.413e+06	5.01007e+06	2.62751e+06	7.90369e+06	6.27444e+06	1.23306e+07		0.196903	0.209889	0.229269	0.173753	0.379474	0.556884	0.861285	0.827832	0.223541
	FALSE	High	Master Protein	NP_567140.1	Chalcone-flavanone isomerase family protein [Arabidopsis thaliana]	0	80.01	53	13	204	13	279	30.4	7.49	472.88	13	other metabolic processes	other cell component	other molecular function	Pf16035	825492	FAP1	ath:AT3G63170; NP_567140.1; Q9M1X2	AT3G63170		0	0		1.35699e+07	2.22038e+07	1.54182e+07	8.18094e+06	1.13134e+07	5.62306e+06	1.36381e+07	2.07598e+07	9.76709e+06	1.79065e+07	2.45285e+07		0.420507	0.804239	0.108496	0.394601	0.266607	0.693844	0.0592401	0.490651	0.604075
	FALSE	High	Master Protein	NP_567757.1	Co-chaperone GrpE family protein [Arabidopsis thaliana]	0	79.639	42	13	144	12	327	36.1	5.39	284.82	13	cell organization and biogenesis;stress response;transport;other biological processes	other membranes;mitochondrion	other molecular function	Pf01025	828785	Mge2	ath:AT4G26780; NP_567757.1; Q8LB47; Q96515; Q9SZ18	AT4G26780		0	1		1.24268e+07	4.03944e+06	2.23827e+06	1.24143e+07	6.57429e+06	263131	974476	234288	6.13703e+06	7.87679e+06	1.45442e+07		0.36898	0.556159	0.400868	0.572432	0.175856	0.21842	0.97097	1.02926	0.370264
	FALSE	High	Master Protein	NP_565094.1	aldehyde dehydrogenase 10A8 [Arabidopsis thaliana]	0	79.623	51	15	163	15	501	54.4	5.29	346.15	15	other metabolic processes;stress response;other biological processes	other cell component	other molecular function	Pf00171	843831	ALDH10A8	ath:AT1G74920; NP_565094.1; Q56ZQ8; Q9S795	AT1G74920	Biosynthesis of gamma-aminobutyric acid (GABA) by polyamine oxidation	1	0		1.40856e+07	2.21352e+07	1.15967e+07	1.91493e+07	3.44081e+07	1.57175e+07	1.71811e+07	6.06869e+06	1.46652e+07	1.17047e+07	1.38686e+07		0.431775	1.24655	0.211732	1.80592	0.969786	0.988403	0.352894	1.44874	0.515343
	FALSE	High	Master Protein	NP_564580.1	Ankyrin repeat family protein [Arabidopsis thaliana]	0	79.542	63	10	169	10	175	19.2	6.19	408.78	10	cell organization and biogenesis;transport	other membranes;other cell component			841512	LTD	ath:AT1G50900; NP_564580.1; Q8VY88; Q9C6J0	AT1G50900		0	0		2.59304e+06	2.26547e+06	3.5651e+06	3.35898e+06	698876	1.88373e+06	3.42531e+06	4.05854e+06	4.19386e+06	1.36589e+07	1.42245e+07		0.000178306	0.201401	0.00179577	0.142058	0.000579005	0.279203	0.40907	0.705349	0.0901391
	FALSE	High	Master Protein	NP_565109.1	Ribosomal protein L31 [Arabidopsis thaliana]	0	79.461	58	11	141	11	144	16	9.8	426.26	11	protein metabolism;other metabolic processes	translational apparatus;other cell component	nucleic acid binding activity;other molecular function	Pf01197	843871	RPL31	ath:AT1G75350; NP_565109.1; Q9FWS4	AT1G75350		0	0		9.74339e+06	2.4834e+07	2.07178e+07	1.09423e+07	5.74348e+06	5.54243e+06	1.87978e+07	1.05271e+07	1.44398e+07	1.81287e+07	1.61925e+07		0.806582	1.07407	0.0187127	0.431768	0.402693	0.850101	0.120566	0.401991	0.504968
	FALSE	High	Master Protein	NP_566923.1	branched-chain aminotransferase 3 [Arabidopsis thaliana]	0	79.435	36	12	117	10	413	44.9	8.1	270.14	12	other metabolic processes	other cell component	other molecular function	Pf01063	824130	BCAT3	ath:AT3G49680; NP_566923.1; Q8LAT6; Q9M2Z0; Q9M401	AT3G49680		0	2		1.15104e+07	1.1335e+07	5.31831e+06	7.38403e+06	6.97518e+06	5.37617e+06	4.21142e+06	1.24815e+07	6.43521e+06	1.66974e+07	1.67633e+07		0.0689514	0.561129	0.003543	0.393205	0.0674911	0.460802	0.299818	0.700739	0.62873
	FALSE	High	Master Protein	NP_178520.1	Ribosomal S17 family protein [Arabidopsis thaliana]	0	79.062	48	10	196	10	141	16	10.04	433.87	10	protein metabolism;other metabolic processes		nucleic acid binding activity;other molecular function	Pf00833	814978	RPS17A	ath:AT2G04390; NP_178520.1; P49205; Q9SJD0	AT2G04390		0	0		6.68404e+07	6.84017e+07	4.27832e+07	5.38323e+07	7.11152e+07	4.79052e+07	3.44067e+07	7.27555e+06	3.40505e+07	4.46925e+07	5.49318e+07		0.401197	1.19131	0.433086	1.1567	0.10103	0.506789	0.881406	0.970944	0.0497257
	FALSE	High	Master Protein	NP_201240.1	FK506-binding protein 12 [Arabidopsis thaliana]	0	79.046	64	6	192	6	112	12	6.04	618.12	6			other molecular function	Pf00254	836556	FKBP12	ath:AT5G64350; NP_201240.1; O04263; Q8LGG0	AT5G64350		0	0		4.42525e+07	7.57229e+07	4.63033e+07	1.22862e+08	7.09457e+07	5.43396e+07	7.89176e+07	7.10899e+06	8.55347e+07	2.56396e+07	3.98467e+07		0.164838	1.69276	0.126354	2.5262	0.436414	1.74654	0.323113	1.49236	0.952781
	FALSE	High	Master Protein	NP_565264.1	MLP-like protein 328 [Arabidopsis thaliana]	0	78.907	59	9	272	4	151	17.5	5.73	709.02	9	stress response;developmental processes;other biological processes	cytosol		Pf00407	814681	MLP328	ath:AT2G01520; NP_565264.1; Q9ZVF3	AT2G01520		0	0		2.9236e+06	8.43801e+06	1.12509e+07		15415.3	4.12317e+06	1.4431e+06	1.87037e+07	4.12191e+07	4.63996e+06	1.44872e+06		0.221989	2.47591	0.745688	0.679717	0.26856	6.71911	0.188025	0.274532	0.378831
	FALSE	High	Master Protein	NP_181907.1	MAP kinase 6 [Arabidopsis thaliana]	0	78.755	58	12	137	12	395	45	5.48	358.4	12	protein metabolism;other metabolic processes;stress response;developmental processes;signal transduction;other biological processes	cytoskeleton;ER/Golgi;nucleus;other cell component	kinase activity;other molecular function	Pf00069	818982	MPK6	ath:AT2G43790; NP_181907.1; Q39026	AT2G43790		0	0		8.00912e+06	7.78556e+06	6.09583e+06	6.31085e+06	2.64219e+06	5.3216e+06	5.52366e+06	8.88154e+06	1.04146e+07	7.43238e+06	1.09921e+07		0.466849	0.792081	0.182749	0.51651	0.717665	0.898072	0.132196	0.652093	0.581846
	FALSE	High	Master Protein	NP_001323832.1	protein phosphatase 5.2 [Arabidopsis thaliana]	0	78.653	40	16	148	16	484	54.7	6.28	292.51	16		other cell component	other molecular function	Pf00149, Pf00515, Pf08321, Pf13431	818881		A0A178VPU7; A0A5S9X6J3; NP_001323832.1	AT2G42810		0	0		1.47475e+07	1.39014e+07	8.65557e+06	2.97822e+06	8.8284e+06	3.48129e+06	1.05108e+07	5.29269e+06	9.42719e+06	9.75021e+06	1.01804e+07		0.323966	1.24781	0.11962	0.51137	0.43157	0.84395	0.0515182	0.409815	0.182433
	FALSE	High	Master Protein	NP_565123.1	S phase kinase-associated protein 1 [Arabidopsis thaliana]	0	78.648	57	10	162	7	160	17.8	4.54	531.53	10	cell cycle OR cell proliferation;cell organization and biogenesis;protein metabolism;other metabolic processes;signal transduction;other biological processes	cytoskeleton;nucleus;other cell component	other molecular function	Pf01466, Pf03931	843928	SKP1A	ath:AT1G75950; NP_565123.1; P92992; Q39255	AT1G75950		0	3		7.66277e+06	1.10944e+07	1.14581e+07	9.30311e+06	1.17554e+07	7.2346e+06	1.27525e+07	1.80076e+07	1.72924e+07	5.35744e+06	8.22161e+06		0.203446	1.48342	0.28299	1.38906	0.0262596	2.35915	0.737224	0.936388	0.0483807
	FALSE	High	Master Protein	NP_175622.3	Mannose-binding lectin superfamily protein [Arabidopsis thaliana]	0	78.602	35	15	127	15	437	47.6	7.62	264.62	15							NP_175622.3			0	0		7.36352e+06	7.65538e+06	1.02195e+07	5.63705e+06	2.19009e+06	2.16217e+06	2.62188e+06	4.69081e+06	8.82688e+06	1.02227e+07	8.21529e+06		0.601267	0.91255	0.0332899	0.361186	0.166594	0.583563	0.0280636	0.395798	0.235318
	FALSE	High	Master Protein	NP_001189947.1	Pyridoxal phosphate (PLP)-dependent transferases superfamily protein [Arabidopsis thaliana]	0	78.602	45	13	143	13	513	56.3	8.25	333.6	13							NP_001189947.1			0	0		9.90659e+06	1.36002e+07	9.72685e+06	6.90159e+06	7.45582e+06	2.46072e+06	5.85961e+06	2.15517e+07	9.29606e+06	5.91311e+06	6.65549e+06		0.0537502	1.76279	0.713243	0.892071	0.337672	1.94704	0.056652	0.506057	0.833651
	FALSE	High	Master Protein	NP_193517.3	Peptidase M20/M25/M40 family protein [Arabidopsis thaliana]	0	78.493	51	13	160	13	440	48.2	5.35	462.39	13	other metabolic processes		other molecular function	Pf01546, Pf07687	827506		ath:AT4G17830; NP_193517.3; O23622; O49682; Q9C5C4	AT4G17830		0	0		1.31255e+07	1.82839e+07	1.29964e+07	1.81378e+07	9.47715e+06	3.93541e+07	8.82726e+06	2.59881e+07	1.27574e+07	1.20457e+07	1.21058e+07		0.257915	1.22576	0.367568	1.84858	0.542026	1.31318	0.487665	1.50811	0.861977
	FALSE	High	Master Protein	NP_191771.1	Class II aaRS and biotin synthetases superfamily protein [Arabidopsis thaliana]	0	78.062	49	20	142	20	530	60.7	6.4	257.32	20	protein metabolism;RNA metabolism OR transcription;other metabolic processes	other cell component	other molecular function	Pf00587, Pf03129, Pf09180	825385		ath:AT3G62120; NP_191771.1; Q9M1R2	AT3G62120		0	0		1.03893e+07	1.65578e+07	5.68657e+06	1.26556e+07	1.87858e+07	9.89229e+06	6.44143e+06	2.86175e+07	2.10339e+07	4.41785e+06	1.38109e+07		0.785871	1.19349	0.494044	1.51167	0.31826	2.05145	0.519622	1.26659	0.361334
	FALSE	High	Master Protein	NP_189221.1	ribosomal protein L15 [Arabidopsis thaliana]	0	77.929	46	16	136	16	277	29.7	10.77	282.52	16	protein metabolism;other metabolic processes	cytosol;translational apparatus	nucleic acid binding activity;other molecular function	Pf00828	822189	RPL15	ath:AT3G25920; NP_189221.1; P25873; Q9LU99	AT3G25920		0	0		2.40007e+07	2.22204e+07	2.42117e+07	1.11313e+07	9.70299e+06	1.42707e+07	1.25153e+07	9.27349e+06	8.56808e+06	3.36179e+07	2.20698e+07		0.587236	0.843187	0.203625	0.420259	0.187808	0.363418	0.0051458	0.498418	0.00226852
	FALSE	High	Master Protein	NP_172508.4	Glutathione S-transferase family protein [Arabidopsis thaliana]	0	77.888	69	12	146	12	227	25.3	6.6	346	12	other metabolic processes;stress response;developmental processes;other biological processes	cytosol;other cell component	other molecular function	Pf00043, Pf02798	837576	GSTU17	ath:AT1G10370; NP_172508.4; Q94II0; Q9FUS8; Q9SY80	AT1G10370		0	0		1.93111e+07	2.87792e+07	1.79672e+07	3.28534e+07	1.78752e+07	2.55311e+07	2.24235e+07	3.19932e+07	3.23257e+07	2.26682e+07	1.78858e+07		0.703443	1.08592	0.377517	1.25363	0.12176	1.42596	0.571722	1.15444	0.216643
	FALSE	High	Master Protein	NP_178980.1	NAD-dependent malic enzyme 1 [Arabidopsis thaliana]	0	77.881	44	14	118	14	623	69.6	5.45	270.85	14	other metabolic processes		other molecular function	Pf00390, Pf03949	815842	NAD-ME1	ath:AT2G13560; NP_178980.1; Q9SIU0	AT2G13560		0	0		5.88848e+06	5.22127e+06	4.55077e+06	5.30016e+06	1.89321e+06	6.19526e+06	2.09549e+06	6.45988e+06	7.53055e+06	4.7446e+06	7.33487e+06		0.639902	0.864305	0.461599	0.73892	0.769008	0.887783	0.627755	0.854929	0.940685
	FALSE	High	Master Protein	NP_001118711.1	shikimate kinase like 1 [Arabidopsis thaliana]	0	77.677	50	12	89	12	280	30.5	5.16	211.69	12	cell organization and biogenesis			Pf01202	822306	SKL1	ath:AT3G26900; NP_001118711.1; Q9LW20	AT3G26900		0	0		9.6388e+06	1.35203e+07	5.42584e+06	3.94935e+06	3.94074e+06	3.19137e+06	6.35925e+06	3.57787e+06	5.05827e+06	7.48952e+06	1.02862e+07		0.829547	1.07206	0.157881	0.415602	0.16099	0.562391	0.128343	0.387668	0.183773
	FALSE	High	Master Protein	NP_001154684.1	rotamase CYP 4 [Arabidopsis thaliana]	0	77.529	42	13	204	13	313	34.3	9.1	451.48	13	protein metabolism;other metabolic processes;stress response;signal transduction;other biological processes	other cell component	nucleic acid binding activity;other molecular function	Pf00160	825376	ROC4	F4IX26; NP_001154684.1	AT3G62030		0	0		5.3703e+07	8.72543e+07	6.43821e+07	5.36708e+07	8.18235e+07	6.89758e+07	6.25454e+07	1.57435e+08	7.19424e+07	4.0446e+07	3.64038e+07		0.0883093	1.7813	0.0602579	1.77376	0.18988	2.53241	0.983076	0.995766	0.444659
	FALSE	High	Master Protein	NP_001190266.1	flavonol synthase 1 [Arabidopsis thaliana]	0	77.354	50	14	100	14	336	38.3	5.9	189.36	14	other metabolic processes;other biological processes	nucleus;other cell component	other molecular function	Pf03171, Pf14226	830765	FLS1	ath:AT5G08640; NP_001190266.1; O04730; O04731; O04732; O04830; O04831; O04832; Q96330	AT5G08640	Flavonoid biosynthesis	1	0		1.5442e+06	3.74218e+06	2.76285e+06	2.98278e+06	5.31242e+06	5.59777e+06	3.79992e+06	1.28994e+07	7.13191e+06	3.45141e+06	3.06282e+06		0.46693	0.823759	0.235724	1.42181	0.219405	2.43889	0.140269	1.726	0.180927
	FALSE	High	Master Protein	NP_192096.1	tolB protein-like protein [Arabidopsis thaliana]	0	77.243	39	12	177	12	652	72.8	5.99	426.15	12				Pf07676	828228		NP_192096.1; Q9SYI5	AT4G01870		0	0		1.43004e+07	2.05523e+07	1.25358e+07	9.77362e+06	1.272e+07	1.0237e+07	9.29615e+06	8.0481e+06	2.06916e+07	7.15317e+06	1.74911e+07		0.624155	1.28193	0.830664	0.885415	0.96118	1.02893	0.172451	0.690687	0.550737
	FALSE	High	Master Protein	NP_177984.1	Ribosomal protein L13 family protein [Arabidopsis thaliana]	0	76.882	54	11	149	11	241	26.8	9.92	348.84	11	protein metabolism;other metabolic processes;other biological processes	cytosol;translational apparatus	nucleic acid binding activity;other molecular function	Pf00572	844199	RPL13	ath:AT1G78630; NP_177984.1; Q9SYL9	AT1G78630		0	0		1.01335e+07	1.99359e+07	1.55671e+07	3.29957e+06	2.38006e+07	3.71005e+06	1.43715e+07	4.57729e+06	1.89862e+07	1.97525e+07	1.70538e+07		0.390993	0.826605	0.352211	0.558059	0.307758	0.68711	0.554002	0.675122	0.64528
	FALSE	High	Master Protein	NP_181684.1	S-formylglutathione hydrolase [Arabidopsis thaliana]	0	76.822	49	11	184	11	284	31.6	6.37	370.01	11	other metabolic processes		other molecular function	Pf00756	818751	SFGH	ath:AT2G41530; NP_181684.1; O22215; Q8LAS8	AT2G41530		0	0		4.55816e+07	3.83027e+07	3.28608e+07	213549	9.6538e+06	2.85313e+07	1.73322e+07	1.10544e+06	1.50009e+07	3.04913e+07	3.4233e+07		0.217617	1.20249	0.137526	0.39551	0.0408793	0.344421	0.0709539	0.32891	0.0139482
	FALSE	High	Master Protein	NP_193121.1	glycine-rich RNA-binding protein 2 [Arabidopsis thaliana]	0	76.694	72	9	196	9	158	15.7	7.34	621.64	9	RNA metabolism OR transcription;other metabolic processes;stress response;transport;developmental processes;other biological processes	non-structural extracellular;mitochondrion	nucleic acid binding activity	Pf00076	827019	RBG2	A0A6B9JA45; ath:AT4G13850; NP_193121.1; Q39105; Q41988; Q9SVM8	AT4G13850		0	0		1.27516e+07	1.20862e+07	1.40222e+07	3.15312e+07	1.82818e+07	7.94775e+06	3.41337e+07	2.8986e+07	2.37951e+07	2.14908e+07	3.1004e+07		0.214545	0.493511	0.462259	0.733543	0.680071	1.10379	0.453599	1.48638	0.0293535
	FALSE	High	Master Protein	YP_009472105.2	ATPase subunit 1 (mitochondrion) [Arabidopsis thaliana]	0	76.644	37	16	147	14	507	55.1	6.33	275.53	16	other metabolic processes;transport	other membranes;mitochondrion	transporter activity;other molecular function	Pf00006, Pf00306, Pf02874		atp1	A0A2P2CLF9; YP_009472105.2			0	0		2.91018e+07	1.26815e+07	3.09291e+07	4.64158e+07	4.88598e+07	6.5638e+06	8.25782e+07	1.33958e+06	3.64807e+07	2.83434e+07	1.81767e+07		0.907528	1.04202	0.52743	1.45943	0.550499	1.7254	0.565597	1.40058	0.5727
	FALSE	High	Master Protein	NP_568483.1	TRAF-like family protein [Arabidopsis thaliana]	0	76.633	46	14	169	13	351	39.8	9.22	420.19	14				Pf00917	832695	F9D12.8	ath:AT5G26260; NP_568483.1; O81493	AT5G26260		0	0		1.24021e+07	1.83752e+07	7.75122e+06	1.11637e+07	7.41581e+06	1.29465e+07	9.04595e+06	1.33269e+07	1.81153e+07	2.53108e+07	1.30649e+07		0.477437	0.66932	0.379805	0.547672	0.515619	0.703364	0.549808	0.818252	0.879555
	FALSE	High	Master Protein	NP_001190936.1	Serine carboxypeptidase S28 family protein [Arabidopsis thaliana]	0	76.578	37	16	148	16	488	54.7	6.52	310.41	16	protein metabolism		other molecular function	Pf05577	829777		NP_001190936.1; Q94CC6	AT4G36195		0	0		1.31922e+07	1.06246e+07	9.59359e+06	6.62251e+06	5.80888e+06	8.4143e+06	1.04014e+07	9.00919e+06	8.1805e+06	1.9948e+07	1.77174e+07		0.0218659	0.591354	0.0136271	0.368963	0.0271396	0.488354	0.0384591	0.623928	0.210734
	FALSE	High	Master Protein	NP_001190831.1	acyl carrier protein 4 [Arabidopsis thaliana]	0	76.555	43	5	324	5	149	15.9	5.1	1393.84	5	other metabolic processes;other biological processes		other molecular function		828608	ACP4	F4JRT7; NP_001190831.1	AT4G25050		0	0		1.51416e+08	2.07764e+08	1.67205e+08	2.19217e+08	1.24853e+08	2.2168e+08	2.64605e+08	2.99479e+08	2.48455e+08	5.51882e+07	1.1698e+08		0.155724	2.03826	0.11312	2.19069	0.0596769	3.1463	0.739591	1.07478	0.0136968
	FALSE	High	Master Protein	NP_564636.2	glyoxalase II 3 [Arabidopsis thaliana]	0	76.476	67	11	182	11	294	32.3	7.01	419.41	11	other metabolic processes;developmental processes	mitochondrion	other molecular function	Pf00753	841793	GLY3	ath:AT1G53580; NP_564636.2; Q93VR2; Q96332; Q9C8L4; Q9LPH3	AT1G53580		0	0		1.73851e+07	2.43724e+07	1.07972e+07	4.04898e+06	2.41106e+07	8.16347e+06	1.29202e+07	9.20708e+06	2.38136e+07	1.39928e+07	1.67453e+07		0.647911	1.13984	0.650715	0.787795	0.991314	0.996393	0.504548	0.691147	0.726961
	FALSE	High	Master Protein	NP_190516.1	nascent polypeptide-associated complex subunit alpha-like protein 2 [Arabidopsis thaliana]	0	76.302	73	11	118	11	217	23.7	4.49	298.65	11	transport	translational apparatus;other cell component	nucleic acid binding activity;other molecular function	Pf01849, Pf19026	824109		ath:AT3G49470; NP_190516.1; Q94JX9; Q9S7G0	AT3G49470		0	0		7.90598e+06	3.94537e+06	2.78499e+06	7.21638e+06	4.64336e+06	6.75975e+06	1.80556e+06	2.75943e+06	1.8517e+07	2.6154e+06	4.48323e+06		0.516785	1.37457	0.143074	1.74864	0.525832	2.16774	0.501555	1.27214	0.660738
	FALSE	High	Master Protein	NP_192217.2	BRI1 suppressor 1 (BSU1)-like 1 [Arabidopsis thaliana]	0	76.014	23	13	121	13	881	96.1	6.35	203.32	13	signal transduction	nucleus	other molecular function	Pf00149, Pf13854	828097	BSL1	ath:AT4G03080; NP_192217.2; Q8L7U5; Q9ZTA4	AT4G03080		0	0		1.51798e+06	2.4803e+06	1.44544e+06	621401	5.1384e+06	2.51636e+06	665857	2.30728e+06	2.09099e+06	5.2321e+06	4.83506e+06		0.00399766	0.360493	0.222581	0.548064	0.0144881	0.335356	0.549751	1.52032	0.848253
	FALSE	High	Master Protein	NP_001185075.1	MLP-like protein 423 [Arabidopsis thaliana]	0	75.946	86	12	188	12	155	17	5.2	466.81	12	stress response;signal transduction		enzyme regulator activity;other molecular function	Pf00407	839014	MLP423	ath:AT1G24020; NP_001185075.1; Q8L9L8; Q93VR4; Q9LR93	AT1G24020		0	0		4.24258e+07	4.41853e+07	3.17141e+07	1.82941e+07	1.89255e+07	6.05277e+06	1.43876e+07	1.56315e+07	1.14822e+07	3.08958e+07	3.65913e+07		0.322929	1.16887	0.0317844	0.427463	0.0538501	0.409968	0.0120857	0.365707	0.0154866
	FALSE	High	Master Protein	NP_181057.1	Single hybrid motif superfamily protein [Arabidopsis thaliana]	0	75.93	65	8	171	8	156	17.1	5.11	578.13	8	protein metabolism;other metabolic processes	other cell component		Pf01597	818078	GDH2	ath:AT2G35120; NP_181057.1; O82179	AT2G35120		0	0		2.21009e+07	2.54767e+07	1.364e+07	1.27567e+07	1.69151e+07	1.53817e+07	5.51724e+06	7.13496e+06	2.19406e+07	9.06936e+06	1.75909e+07		0.314516	1.53081	0.761001	1.12661	0.807199	0.865029	0.261965	0.735957	0.241202
	FALSE	High	Master Protein	NP_567521.1	CLP protease R subunit 4 [Arabidopsis thaliana]	0	75.917	33	12	135	12	305	33.4	9.31	462.75	12	protein metabolism;other metabolic processes;stress response;other biological processes	other cell component	other molecular function	Pf00574	827412	CLPR4	ath:AT4G17040; NP_567521.1; O23548; Q8LB10; Q8RXG1	AT4G17040		0	0		1.56773e+07	2.03378e+07	1.59075e+07	9.99327e+06	1.59561e+07	5.16544e+06	1.64632e+07	2.08684e+07	1.34949e+07	2.57375e+07	2.77969e+07		0.0141629	0.646596	0.02574	0.387474	0.0305731	0.632945	0.142781	0.599253	0.896707
	FALSE	High	Master Protein	NP_193236.1	Ribosomal L27e protein family [Arabidopsis thaliana]	0	75.776	51	10	215	7	135	15.6	10.26	370.11	10	protein metabolism;other metabolic processes	translational apparatus	nucleic acid binding activity;other molecular function	Pf01777	827159	RPL27C	ath:AT4G15000; NP_193236.1; O23354; P51419	AT4G15000		0	4		8.02768e+07	2.06707e+07	4.19221e+07	4.01776e+06	1.16475e+07	1.37583e+07	9.17747e+06	2.32665e+07	1.02244e+07	4.11166e+07	4.37821e+07		0.794995	1.12188	0.00336482	0.231049	0.0185828	0.335054	0.159036	0.205947	0.189747
	FALSE	High	Master Protein	NP_001190373.1	tubulin beta 8 [Arabidopsis thaliana]	0	75.702	37	13	199	2	449	50.6	4.83	427.76	13	cell cycle OR cell proliferation;cell organization and biogenesis;other biological processes	cytoskeleton;other cell component	cytoskeletal activity;nucleic acid binding activity;other molecular function	Pf00091, Pf03953	832451	TUBB8	ath:AT5G23860; NP_001190373.1; P29516; Q93Y15; Q9FF94	AT5G23860		0	0		2.03982e+06		2.61501e+06		2.74524e+06	4.62324e+06	479773		537375	935498				2.48789		3.93827		0.54364	0.37146	1.58298	0.0970457
[truncated: 1,824 more rows]
[truncated: 3 more columns]

## Sheet: Dataset S2
	Supplemental dataset S2. Metabolite data from the GC-MS measurments. Data are given as Log2 of ribitol normalised intensity.
	Metabolite	Col-0_Control	Col-0_Control	Col-0_Control	Col-0_Control	gapc1/2_Control	gapc1/2_Control	gapc1/2_Control	gapc1/2_Control	Col-0_+ cyclo(His-Pro)	Col-0_+ cyclo(His-Pro)	Col-0_+ cyclo(His-Pro)	Col-0_+ cyclo(His-Pro)	gapc1/2_+ cyclo(His-Pro)	gapc1/2_+ cyclo(His-Pro)	gapc1/2_+ cyclo(His-Pro)	gapc1/2_+ cyclo(His-Pro)
[truncated: 40 more rows]
